# Supplementary material for: Genome-wide chromatin and gene expression profiling during memory formation and maintenance in adult mice
Source: Sci Data. 2016 Oct 11;3:160090. doi: 10.1038/sdata.2016.90 (PMC5058335; doi:10.1038/sdata.2016.90)
Supplement: Supplementary file 1 [file sdata201690-isa1.zip]

Archive with 8 entries (8 files):
- i_Investigation.txt
- s_study_Bonn.txt
- a_ChIP_Bonn.txt
- a_MeDIP_Bonn.txt
- a_RNAseq_Bonn.txt
- a_PCR_Bonn.txt
- a_IB_Bonn.txt
- a_freezing_Bonn.txt
