# Supplementary material for: Genome-wide chromatin and gene expression profiling during memory formation and maintenance in adult mice
Source: Sci Data. 2016 Oct 11;3:160090. doi: 10.1038/sdata.2016.90 (PMC5058335; doi:10.1038/sdata.2016.90)
Supplement: Supplementary file 1 [file sdata201690-isa1.zip › i_Investigation.txt]

# Investigation File generated for Scientific Data with Investigation File Authoring Tool version 0.1.0 on 20/09/2016 - This metadata file is CC0
ONTOLOGY SOURCE REFERENCE
Term Source Name	NCBITAXON	PATO	UO	OBI	NCIT	UBERON	CLO	ERO	GO
Term Source File	http://data.bioontology.org/ontologies/NCBITAXON	http://data.bioontology.org/ontologies/PATO	http://data.bioontology.org/ontologies/UO	http://data.bioontology.org/ontologies/OBI	http://data.bioontology.org/ontologies/NCIT	http://data.bioontology.org/ontologies/UBERON	http://data.bioontology.org/ontologies/CLO	http://data.bioontology.org/ontologies/ERO	http://data.bioontology.org/ontologies/GO
Term Source Version	2015AB	unknown	unknown	2014-08-18	16.05e	releases/2014-06-15	2.1.83	2013-08-02	releases/2014-08-30
Term Source Description	National Center for Biotechnology Information (NCBI) Organismal Classification	Phenotypic Quality Ontology	Units of Measurement Ontology	Ontology for Biomedical Investigations	National Cancer Institute Thesaurus	Uber Anatomy Ontology	Cell Line Ontology	Eagle-I Research Resource Ontology	Gene Ontology
INVESTIGATION
Investigation Identifier
Investigation Title
Investigation Description
Investigation Submission Date
Investigation Public Release Date
INVESTIGATION PUBLICATIONS
Investigation PubMed ID
Investigation Publication DOI
Investigation Publication Author List
Investigation Publication Title
Investigation Publication Status
Investigation Publication Status Term Accession Number
Investigation Publication Status Term Source REF
INVESTIGATION CONTACTS
Investigation Person Last Name
Investigation Person Mid Initials
Investigation Person First Name
Investigation Person Address
Investigation Person Phone
Investigation Person Fax
Investigation Person Email
Investigation Person Affiliation
Investigation Person Roles
Investigation Person Roles Term Accession Number
Investigation Person Roles Term Source REF
STUDY
Study Identifier	10.1038/sdata.2016.90
Study Title	Genome-wide chromatin and gene expression profiling during memory formation and maintenance in adult mice
Study Submission Date	09/05/2016
Study Public Release Date	11/10/2016
Study Description	http://www.nature.com/articles/sdata201690#abstract
Study File Name	s_study_Bonn.txt
Comment[Subject Keywords]	///;///;//;//
Comment[Manuscript Licence]	CC BY-4.0
Comment[Experimental Metadata Licence]	CC0
Comment[Supplementary Information File Name]	
Comment[Supplementary Information File Type]	x-zip-compressed
Comment[Supplementary Information File URL]	http://www.nature.com/articles/sdata201690#supplementary-information
Comment[Data Repository]	Gene Expression Omnibus;figshare;Gene Expression Omnibus;Gene Expression Omnibus;figshare;figshare
Comment[Data Record Accession]	GSE74964;doi:10.6084/m9.figshare.3146710;GSE74965;GSE74966;doi:10.6084/m9.figshare.3427418;doi:10.6084/m9.figshare.3427322
Comment[Data Record URI]	http://www.ncbi.nlm.nih.gov/geo/query/acc.cgi?acc=GSE74964;https://dx.doi.org/10.6084/m9.figshare.3146710;http://www.ncbi.nlm.nih.gov/geo/query/acc.cgi? acc=GSE74965;http://www.ncbi.nlm.nih.gov/geo/query/acc.cgi?acc=GSE74966;https://dx.doi.org/10.6084/m9.figshare.3427418;https://dx.doi.org/10.6084/m9.figshare.3427322
STUDY DESIGN DESCRIPTORS
Study Design Type	parallel group design	factorial design	DNA methylation profiling by high throughput sequencing design	transcription profiling by high throughput sequencing design
Study Design Type Term Accession Number	OBI:0500006	OBI:0500014	OBI:0001435	OBI:0001239
Study Design Type Term Source REF	OBI	OBI	OBI	OBI
STUDY PUBLICATIONS
Study PubMed ID	""
Study Publication DOI	doi:10.1038/nn.4194
Study Publication Author List	""
Study Publication Title	""
Study Publication Status	published
Study Publication Status Term Accession Number	
Study Publication Status Term Source REF	
STUDY FACTORS
Study Factor Name	condition	time point	brain region	cell type
Study Factor Type	Behavioral Intervention	sampling time measurement datum	regional part of brain	cell type
Study Factor Type Term Accession Number	NCIT:C15184	OBI:0001508	UBERON:0002616	CL:0000000
Study Factor Type Term Source REF	NCIT	OBI	UBERON	CLO
STUDY ASSAYS
Study Assay Measurement Type	protein-DNA interaction detection	DNA methylation	regulation of chromatin modification	transcription profiling assay	histone modification	locomotory behavior
Study Assay Measurement Type Term Accession Number	ERO:0000752	GO:0006306	GO:1903308	OBI:0000424	GO:0016570	GO:0007626
Study Assay Measurement Type Term Source REF	ERO	OBI	GO	OBI	OBI	GO
Study Assay Technology Type	histone modification identification by ChIP-Seq assay	MeDIP-seq assay	RNA-seq assay	real time polymerase chain reaction assay	immunoblot assay	motion sensors
Study Assay Technology Type Term Accession Number	OBI:0002017	OBI:0000693	OBI:0001271	OBI:0000893	OBI:0001978	ERO:0000970
Study Assay Technology Type Term Source REF	OBI	OBI	OBI	OBI	OBI	ERO
Study Assay Technology Platform	""	""	""	""	""	""
Study Assay File Name	a_ChIP_Bonn.txt	a_MeDIP_Bonn.txt	a_RNAseq_Bonn.txt	a_PCR_Bonn.txt	a_IB_Bonn.txt	a_freezing_Bonn.txt
STUDY PROTOCOLS
Study Protocol Name	Experiment overview and behaviour	CFC details	Tissue isolation	Sorting of cell type-specific nuclei	ChIP-seq	Quantitative PCR (qPCR)	MeDIP-seq	RNA-seq	Immunoblotting (IB)
Study Protocol Type	protocol	study intervention	dissection	isolation of cell population	ChIP-seq assay	real time polymerase chain reaction assay	MeDIP-seq assay	RNA-seq assay	immunoblot assay
Study Protocol Type Term Accession Number	OBI:0000272	OBI:0000931	OBI:0001504	OBI:0000512	OBI:0000716	OBI:0000893	OBI:0000693	OBI:0001271	OBI:0001978
Study Protocol Type Term Source REF	OBI	OBI	OBI	OBI	OBI	OBI	OBI	OBI	OBI
Study Protocol Description									
Study Protocol URI	""	""	""	""	""	""	""	""	""
Study Protocol Version									
Study Protocol Parameters Name	""	time point	""	""	""	""	""	""	""
Study Protocol Parameters Name Term Accession Number	""	""	""	""	""	""	""	""	""
Study Protocol Parameters Name Term Source REF	""	""	""	""	""	""	""	""	""
Study Protocol Components Name	""	""	""	""	""	""	""	""	""
Study Protocol Components Type	""	""	""	""	""	""	""	""	""
Study Protocol Components Type Term Accession Number	""	""	""	""	""	""	""	""	""
Study Protocol Components Type Term Source REF	""	""	""	""	""	""	""	""	""
STUDY CONTACTS
Study Person Last Name	Centeno	Shomroni	Hennion	Halder	Vidal	Rahman	Bonn
Study Person First Name	Tonatiuh Pena	Orr	Magali	Rashi	Ramon	Raza-Ur	Stefan
Study Person Mid Initials							
Study Person Email	""	""	""	""	""	""	stefan.bonn@dzne.de
Study Person Phone							
Study Person Fax							
Study Person Address							
Study Person Affiliation	Research Group for Computational Systems Biology, German Center for Neurodegenerative Diseases (DZNE), Von-Siebold-Strae 3A, 37075, Göttingen, Germany	Research Group for Computational Systems Biology, German Center for Neurodegenerative Diseases (DZNE), Von-Siebold-Strae 3A, 37075, Göttingen, Germany	Research Group for Computational Systems Biology, German Center for Neurodegenerative Diseases (DZNE), Von-Siebold-Strae 3A, 37075, Göttingen, Germany	Research Group for Epigenetic Mechanisms in Dementia, German Center for Neurodegenerative Diseases (DZNE), Von-Siebold-Strae 3A, 37075, Göttingen, Germany	Research Group for Computational Systems Biology, German Center for Neurodegenerative Diseases (DZNE), Von-Siebold-Strae 3A, 37075, Göttingen, Germany	Research Group for Computational Systems Biology, German Center for Neurodegenerative Diseases (DZNE), Von-Siebold-Strae 3A, 37075, Göttingen, Germany	Research Group for Computational Systems Biology, German Center for Neurodegenerative Diseases (DZNE), Von-Siebold-Strae 3A, 37075, Göttingen, Germany
Study Person Roles							
Study Person Roles Term Accession Number							
Study Person Roles Term Source REF							
Comment[Study Person ORCID]							
Comment[Funder]							
Comment[FundRef ID]							
Comment[Funder Term Source REF]							
Comment[Grant Identifier]							
