# Supplementary material for: Genome-wide chromatin and gene expression profiling during memory formation and maintenance in adult mice
Source: Sci Data. 2016 Oct 11;3:160090. doi: 10.1038/sdata.2016.90 (PMC5058335; doi:10.1038/sdata.2016.90)
Supplement: Supplementary file 1 [file sdata201690-isa1.zip › s_study_Bonn.txt]

Source Name	Characteristics[organism]	Term Source REF	Term Accession Number	Characteristics[sex]	Term Source REF	Term Accession Number	Characteristics[organism part]	Term Source REF	Term Accession Number	Protocol REF	Protocol REF	Parameter Value[time point]	Unit	Term Source REF	Term Accession Number	Protocol REF	Protocol REF	Sample Name	Factor Value[condition]	Factor Value[time point]	Factor Value[brain region]	Factor Value[cell type]
C56BL/6 mice	Mus musculus	NCBITAXON	http://purl.bioontology.org/ontology/NCBITAXON/10090	male	PATO	PATO:0000384	dentate gyrus of hippocampal formation	UBERON	UBERON:0001885	Experiment overview and behaviour	CFC details	0	hour	UO	UO:0000032	Tissue isolation		SHC-00H-CA1	shock	00H	CA1
C56BL/6 mice	Mus musculus	NCBITAXON	http://purl.bioontology.org/ontology/NCBITAXON/10090	male	PATO	PATO:0000384	CA1 field of hippocampus	UBERON	UBERON:0003881	Experiment overview and behaviour	CFC details	0	hour	UO	UO:0000032	Tissue isolation		SHC-00H-DG	shock	00H	DG
C56BL/6 mice	Mus musculus	NCBITAXON	http://purl.bioontology.org/ontology/NCBITAXON/10090	male	PATO	PATO:0000384	dentate gyrus of hippocampal formation	UBERON	UBERON:0001885	Experiment overview and behaviour	CFC details	15	minute	UO	UO:0000031	Tissue isolation		SHC-15M-CA1	shock	15M	CA1
C56BL/6 mice	Mus musculus	NCBITAXON	http://purl.bioontology.org/ontology/NCBITAXON/10090	male	PATO	PATO:0000384	CA1 field of hippocampus	UBERON	UBERON:0003881	Experiment overview and behaviour	CFC details	15	minute	UO	UO:0000031	Tissue isolation		SHC-15M-DG	shock	15M	DG
C56BL/6 mice	Mus musculus	NCBITAXON	http://purl.bioontology.org/ontology/NCBITAXON/10090	male	PATO	PATO:0000384	dentate gyrus of hippocampal formation	UBERON	UBERON:0001885	Experiment overview and behaviour	CFC details	30	minute	UO	UO:0000031	Tissue isolation		SHC-30M-CA1	shock	30M	CA1
C56BL/6 mice	Mus musculus	NCBITAXON	http://purl.bioontology.org/ontology/NCBITAXON/10090	male	PATO	PATO:0000384	CA1 field of hippocampus	UBERON	UBERON:0003881	Experiment overview and behaviour	CFC details	30	minute	UO	UO:0000031	Tissue isolation		SHC-30M-DG	shock	30M	DG
C56BL/6 mice	Mus musculus	NCBITAXON	http://purl.bioontology.org/ontology/NCBITAXON/10090	male	PATO	PATO:0000384	dentate gyrus of hippocampal formation	UBERON	UBERON:0001885	Experiment overview and behaviour	CFC details	45	minute	UO	UO:0000031	Tissue isolation		SHC-45M-CA1	shock	45M	CA1
C56BL/6 mice	Mus musculus	NCBITAXON	http://purl.bioontology.org/ontology/NCBITAXON/10090	male	PATO	PATO:0000384	CA1 field of hippocampus	UBERON	UBERON:0003881	Experiment overview and behaviour	CFC details	45	minute	UO	UO:0000031	Tissue isolation		SHC-45M-DG	shock	45M	DG
C56BL/6 mice	Mus musculus	NCBITAXON	http://purl.bioontology.org/ontology/NCBITAXON/10090	male	PATO	PATO:0000384	CA1 field of hippocampus	UBERON	UBERON:0003881	Experiment overview and behaviour	CFC details	0	hour	UO	UO:0000032	Tissue isolation		NAI-00H-CA1	naÃ¯ve	00H	CA1
C56BL/6 mice	Mus musculus	NCBITAXON	http://purl.bioontology.org/ontology/NCBITAXON/10090	male	PATO	PATO:0000384	CA1 field of hippocampus	UBERON	UBERON:0003881	Experiment overview and behaviour	CFC details	0	hour	UO	UO:0000032	Tissue isolation		NAI-00H-DG	naÃ¯ve	00H	DG
C56BL/6 mice	Mus musculus	NCBITAXON	http://purl.bioontology.org/ontology/NCBITAXON/10090	male	PATO	PATO:0000384	CA1 field of hippocampus	UBERON	UBERON:0003881	Experiment overview and behaviour	CFC details	1	hour	UO	UO:0000032	Tissue isolation		CON-01H-CA1	context	01H	CA1
C56BL/6 mice	Mus musculus	NCBITAXON	http://purl.bioontology.org/ontology/NCBITAXON/10090	male	PATO	PATO:0000384	anterior cingulate cortex	UBERON	UBERON:0009835	Experiment overview and behaviour	CFC details	4	week	UO	UO:0000034	Tissue isolation		CON-04W-ACC	context	04W	ACC
C56BL/6 mice	Mus musculus	NCBITAXON	http://purl.bioontology.org/ontology/NCBITAXON/10090	male	PATO	PATO:0000384	anterior cingulate cortex	UBERON	UBERON:0009835	Experiment overview and behaviour	CFC details	0	hour	UO	UO:0000032	Tissue isolation		NAI-00H-ACC	naÃ¯ve	00H	ACC
C56BL/6 mice	Mus musculus	NCBITAXON	http://purl.bioontology.org/ontology/NCBITAXON/10090	male	PATO	PATO:0000384	CA1 field of hippocampus	UBERON	UBERON:0003881	Experiment overview and behaviour	CFC details	1	hour	UO	UO:0000032	Tissue isolation		SHC-01H-CA1	shock	01H	CA1
C56BL/6 mice	Mus musculus	NCBITAXON	http://purl.bioontology.org/ontology/NCBITAXON/10090	male	PATO	PATO:0000384	anterior cingulate cortex	UBERON	UBERON:0009835	Experiment overview and behaviour	CFC details	4	week	UO	UO:0000034	Tissue isolation		SHC-04W-ACC	shock	04W	ACC
C56BL/6 mice	Mus musculus	NCBITAXON	http://purl.bioontology.org/ontology/NCBITAXON/10090	male	PATO	PATO:0000384	anterior cingulate cortex	UBERON	UBERON:0009835	Experiment overview and behaviour	CFC details	1	hour	UO	UO:0000032	Tissue isolation		CON-01H-ACC	context	01H	ACC
C56BL/6 mice	Mus musculus	NCBITAXON	http://purl.bioontology.org/ontology/NCBITAXON/10090	male	PATO	PATO:0000384	anterior cingulate cortex	UBERON	UBERON:0009835	Experiment overview and behaviour	CFC details	1	hour	UO	UO:0000032	Tissue isolation		SHC-01H-ACC	shock	01H	ACC
C56BL/6 mice	Mus musculus	NCBITAXON	http://purl.bioontology.org/ontology/NCBITAXON/10090	male	PATO	PATO:0000384	anterior cingulate cortex	UBERON	UBERON:0009835	Experiment overview and behaviour	CFC details	1	hour	UO	UO:0000032	Tissue isolation	Sorting of cell type-specific nuclei	CON-01H-ACC-NEU	context	01H	ACC	NEU
C56BL/6 mice	Mus musculus	NCBITAXON	http://purl.bioontology.org/ontology/NCBITAXON/10090	male	PATO	PATO:0000384	anterior cingulate cortex	UBERON	UBERON:0009835	Experiment overview and behaviour	CFC details	1	hour	UO	UO:0000032	Tissue isolation	Sorting of cell type-specific nuclei	CON-01H-ACC-NON	context	01H	ACC	NON
C56BL/6 mice	Mus musculus	NCBITAXON	http://purl.bioontology.org/ontology/NCBITAXON/10090	male	PATO	PATO:0000384	CA1 field of hippocampus	UBERON	UBERON:0003881	Experiment overview and behaviour	CFC details	1	hour	UO	UO:0000032	Tissue isolation	Sorting of cell type-specific nuclei	CON-01H-CA1-NEU	context	01H	CA1	NEU
C56BL/6 mice	Mus musculus	NCBITAXON	http://purl.bioontology.org/ontology/NCBITAXON/10090	male	PATO	PATO:0000384	CA1 field of hippocampus	UBERON	UBERON:0003881	Experiment overview and behaviour	CFC details	1	hour	UO	UO:0000032	Tissue isolation	Sorting of cell type-specific nuclei	CON-01H-CA1-NON	context	01H	CA1	NON
C56BL/6 mice	Mus musculus	NCBITAXON	http://purl.bioontology.org/ontology/NCBITAXON/10090	male	PATO	PATO:0000384	anterior cingulate cortex	UBERON	UBERON:0009835	Experiment overview and behaviour	CFC details	4	week	UO	UO:0000034	Tissue isolation	Sorting of cell type-specific nuclei	CON-04W-ACC-NEU	context	04W	ACC	NEU
C56BL/6 mice	Mus musculus	NCBITAXON	http://purl.bioontology.org/ontology/NCBITAXON/10090	male	PATO	PATO:0000384	anterior cingulate cortex	UBERON	UBERON:0009835	Experiment overview and behaviour	CFC details	4	week	UO	UO:0000034	Tissue isolation	Sorting of cell type-specific nuclei	CON-04W-ACC-NON	context	04W	ACC	NON
C56BL/6 mice	Mus musculus	NCBITAXON	http://purl.bioontology.org/ontology/NCBITAXON/10090	male	PATO	PATO:0000384	CA1 field of hippocampus	UBERON	UBERON:0003881	Experiment overview and behaviour	CFC details	4	week	UO	UO:0000034	Tissue isolation	Sorting of cell type-specific nuclei	CON-04W-CA1-NEU	context	04W	CA1	NEU
C56BL/6 mice	Mus musculus	NCBITAXON	http://purl.bioontology.org/ontology/NCBITAXON/10090	male	PATO	PATO:0000384	CA1 field of hippocampus	UBERON	UBERON:0003881	Experiment overview and behaviour	CFC details	4	week	UO	UO:0000034	Tissue isolation	Sorting of cell type-specific nuclei	CON-04W-CA1-NON	context	04W	CA1	NON
C56BL/6 mice	Mus musculus	NCBITAXON	http://purl.bioontology.org/ontology/NCBITAXON/10090	male	PATO	PATO:0000384	anterior cingulate cortex	UBERON	UBERON:0009835	Experiment overview and behaviour	CFC details	0	hour	UO	UO:0000032	Tissue isolation	Sorting of cell type-specific nuclei	NAI-00H-ACC-NEU	naÃ¯ve	00H	ACC	NEU
C56BL/6 mice	Mus musculus	NCBITAXON	http://purl.bioontology.org/ontology/NCBITAXON/10090	male	PATO	PATO:0000384	anterior cingulate cortex	UBERON	UBERON:0009835	Experiment overview and behaviour	CFC details	0	hour	UO	UO:0000032	Tissue isolation	Sorting of cell type-specific nuclei	NAI-00H-ACC-NON	naÃ¯ve	00H	ACC	NON
C56BL/6 mice	Mus musculus	NCBITAXON	http://purl.bioontology.org/ontology/NCBITAXON/10090	male	PATO	PATO:0000384	CA1 field of hippocampus	UBERON	UBERON:0003881	Experiment overview and behaviour	CFC details	0	hour	UO	UO:0000032	Tissue isolation	Sorting of cell type-specific nuclei	NAI-00H-CA1-NEU	naÃ¯ve	00H	CA1	NEU
C56BL/6 mice	Mus musculus	NCBITAXON	http://purl.bioontology.org/ontology/NCBITAXON/10090	male	PATO	PATO:0000384	CA1 field of hippocampus	UBERON	UBERON:0003881	Experiment overview and behaviour	CFC details	0	hour	UO	UO:0000032	Tissue isolation	Sorting of cell type-specific nuclei	NAI-00H-CA1-NON	naÃ¯ve	00H	CA1	NON
C56BL/6 mice	Mus musculus	NCBITAXON	http://purl.bioontology.org/ontology/NCBITAXON/10090	male	PATO	PATO:0000384	anterior cingulate cortex	UBERON	UBERON:0009835	Experiment overview and behaviour	CFC details	1	hour	UO	UO:0000032	Tissue isolation	Sorting of cell type-specific nuclei	SHC-01H-ACC-NEU	shock	01H	ACC	NEU
C56BL/6 mice	Mus musculus	NCBITAXON	http://purl.bioontology.org/ontology/NCBITAXON/10090	male	PATO	PATO:0000384	anterior cingulate cortex	UBERON	UBERON:0009835	Experiment overview and behaviour	CFC details	1	hour	UO	UO:0000032	Tissue isolation	Sorting of cell type-specific nuclei	SHC-01H-ACC-NON	shock	01H	ACC	NON
C56BL/6 mice	Mus musculus	NCBITAXON	http://purl.bioontology.org/ontology/NCBITAXON/10090	male	PATO	PATO:0000384	CA1 field of hippocampus	UBERON	UBERON:0003881	Experiment overview and behaviour	CFC details	1	hour	UO	UO:0000032	Tissue isolation	Sorting of cell type-specific nuclei	SHC-01H-CA1-NEU	shock	01H	CA1	NEU
C56BL/6 mice	Mus musculus	NCBITAXON	http://purl.bioontology.org/ontology/NCBITAXON/10090	male	PATO	PATO:0000384	CA1 field of hippocampus	UBERON	UBERON:0003881	Experiment overview and behaviour	CFC details	1	hour	UO	UO:0000032	Tissue isolation	Sorting of cell type-specific nuclei	SHC-01H-CA1-NON	shock	01H	CA1	NON
C56BL/6 mice	Mus musculus	NCBITAXON	http://purl.bioontology.org/ontology/NCBITAXON/10090	male	PATO	PATO:0000384	anterior cingulate cortex	UBERON	UBERON:0009835	Experiment overview and behaviour	CFC details	4	week	UO	UO:0000034	Tissue isolation	Sorting of cell type-specific nuclei	SHC-04W-ACC-NEU	shock	04W	ACC	NEU
C56BL/6 mice	Mus musculus	NCBITAXON	http://purl.bioontology.org/ontology/NCBITAXON/10090	male	PATO	PATO:0000384	anterior cingulate cortex	UBERON	UBERON:0009835	Experiment overview and behaviour	CFC details	4	week	UO	UO:0000034	Tissue isolation	Sorting of cell type-specific nuclei	SHC-04W-ACC-NON	shock	04W	ACC	NON
C56BL/6 mice	Mus musculus	NCBITAXON	http://purl.bioontology.org/ontology/NCBITAXON/10090	male	PATO	PATO:0000384	CA1 field of hippocampus	UBERON	UBERON:0003881	Experiment overview and behaviour	CFC details	4	week	UO	UO:0000034	Tissue isolation	Sorting of cell type-specific nuclei	SHC-04W-CA1-NEU	shock	04W	CA1	NEU
C56BL/6 mice	Mus musculus	NCBITAXON	http://purl.bioontology.org/ontology/NCBITAXON/10090	male	PATO	PATO:0000384	CA1 field of hippocampus	UBERON	UBERON:0003881	Experiment overview and behaviour	CFC details	4	week	UO	UO:0000034	Tissue isolation	Sorting of cell type-specific nuclei	SHC-04W-CA1-NON	shock	04W	CA1	NON
C56BL/6 mice	Mus musculus	NCBITAXON	http://purl.bioontology.org/ontology/NCBITAXON/10090	male	PATO	PATO:0000384				Experiment overview and behaviour	CFC details	4	week	UO	UO:0000034			CON-04W	context	04W
C56BL/6 mice	Mus musculus	NCBITAXON	http://purl.bioontology.org/ontology/NCBITAXON/10090	male	PATO	PATO:0000384				Experiment overview and behaviour	CFC details	30	minute	UO	UO:0000031			CON-30M	context	30M
C56BL/6 mice	Mus musculus	NCBITAXON	http://purl.bioontology.org/ontology/NCBITAXON/10090	male	PATO	PATO:0000384				Experiment overview and behaviour	CFC details	4	week	UO	UO:0000034			SHC-04W	shock	04W
C56BL/6 mice	Mus musculus	NCBITAXON	http://purl.bioontology.org/ontology/NCBITAXON/10090	male	PATO	PATO:0000384				Experiment overview and behaviour	CFC details	30	minute	UO	UO:0000031			SHC-30M	shock	30M
C56BL/6 mice	Mus musculus	NCBITAXON	http://purl.bioontology.org/ontology/NCBITAXON/10090	male	PATO	PATO:0000384				Experiment overview and behaviour	CFC details	24	hour	UO	UO:0000032			CON-24H	context	24H
C56BL/6 mice	Mus musculus	NCBITAXON	http://purl.bioontology.org/ontology/NCBITAXON/10090	male	PATO	PATO:0000384				Experiment overview and behaviour	CFC details	24	hour	UO	UO:0000032			SHC-24H	shock	24H
