# Supplementary material for: Genome-wide chromatin and gene expression profiling during memory formation and maintenance in adult mice
Source: Sci Data. 2016 Oct 11;3:160090. doi: 10.1038/sdata.2016.90 (PMC5058335; doi:10.1038/sdata.2016.90)
Supplement: Supplementary file 1 [file sdata201690-isa1.zip › a_ChIP_Bonn.txt]

Sample Name	Protocol REF	Comment[histone mark]	Comment[replicate]	Assay Name	Raw Data File	Comment[Data Repository]	Comment[Data Record Accession]	Comment[Data Record URI]	Protocol REF	Derived Data File	Comment[Data Repository]	Comment[Data Record Accession]	Comment[Data Record URI]	Factor Value[condition]	Factor Value[time point]	Factor Value[brain region]	Factor Value[cell type]
CON-01H-CA1-NEU	ChIP-seq	H3	1	CON-01H-CA1-NEU-H3-1	GSM1939163	Gene Expression Omnibus	GSE74964	http://www.ncbi.nlm.nih.gov/geo/query/acc.cgi?acc=GSE74964	Quantitative PCR (qPCR)	20130426-CA1-1h-K27ac-K79me3-K4me3-H3-lib_qPCR.xlsx	figshare	doi:10.6084/m9.figshare.3146710	https://dx.doi.org/10.6084/m9.figshare.3146710	context	01H	CA1	NEU
CON-01H-CA1-NEU	ChIP-seq	H3	2	CON-01H-CA1-NEU-H3-2	GSM1939164	Gene Expression Omnibus	GSE74964	http://www.ncbi.nlm.nih.gov/geo/query/acc.cgi?acc=GSE74964	Quantitative PCR (qPCR)	20130426-CA1-1h-K27ac-K79me3-K4me3-H3-lib_qPCR.xlsx	figshare	doi:10.6084/m9.figshare.3146710	https://dx.doi.org/10.6084/m9.figshare.3146710	context	01H	CA1	NEU
CON-01H-CA1-NEU	ChIP-seq	H3K27AC	1	CON-01H-CA1-NEU-H3K27AC-1	GSM1939147	Gene Expression Omnibus	GSE74964	http://www.ncbi.nlm.nih.gov/geo/query/acc.cgi?acc=GSE74964	Quantitative PCR (qPCR)	20130426-CA1-1h-K27ac-K79me3-K4me3-H3-lib_qPCR.xlsx	figshare	doi:10.6084/m9.figshare.3146710	https://dx.doi.org/10.6084/m9.figshare.3146710	context	01H	CA1	NEU
CON-01H-CA1-NEU	ChIP-seq	H3K27AC	2	CON-01H-CA1-NEU-H3K27AC-2	GSM1939148	Gene Expression Omnibus	GSE74964	http://www.ncbi.nlm.nih.gov/geo/query/acc.cgi?acc=GSE74964	Quantitative PCR (qPCR)	20130426-CA1-1h-K27ac-K79me3-K4me3-H3-lib_qPCR.xlsx	figshare	doi:10.6084/m9.figshare.3146710	https://dx.doi.org/10.6084/m9.figshare.3146710	context	01H	CA1	NEU
CON-01H-CA1-NEU	ChIP-seq	H3K27ME3	1	CON-01H-CA1-NEU-H3K27ME3-1	GSM1939131	Gene Expression Omnibus	GSE74964	http://www.ncbi.nlm.nih.gov/geo/query/acc.cgi?acc=GSE74964	Quantitative PCR (qPCR)					context	01H	CA1	NEU
CON-01H-CA1-NEU	ChIP-seq	H3K27ME3	2	CON-01H-CA1-NEU-H3K27ME3-2	GSM1939132	Gene Expression Omnibus	GSE74964	http://www.ncbi.nlm.nih.gov/geo/query/acc.cgi?acc=GSE74964	Quantitative PCR (qPCR)					context	01H	CA1	NEU
CON-01H-CA1-NEU	ChIP-seq	H3K4ME1	1	CON-01H-CA1-NEU-H3K4ME1-1	GSM1939115	Gene Expression Omnibus	GSE74964	http://www.ncbi.nlm.nih.gov/geo/query/acc.cgi?acc=GSE74964	Quantitative PCR (qPCR)					context	01H	CA1	NEU
CON-01H-CA1-NEU	ChIP-seq	H3K4ME1	2	CON-01H-CA1-NEU-H3K4ME1-2	GSM1939116	Gene Expression Omnibus	GSE74964	http://www.ncbi.nlm.nih.gov/geo/query/acc.cgi?acc=GSE74964	Quantitative PCR (qPCR)					context	01H	CA1	NEU
CON-01H-CA1-NEU	ChIP-seq	H3K4ME3	1	CON-01H-CA1-NEU-H3K4ME3-1	GSM1939099	Gene Expression Omnibus	GSE74964	http://www.ncbi.nlm.nih.gov/geo/query/acc.cgi?acc=GSE74964	Quantitative PCR (qPCR)	20130426-CA1-1h-K27ac-K79me3-K4me3-H3-lib_qPCR.xlsx	figshare	doi:10.6084/m9.figshare.3146710	https://dx.doi.org/10.6084/m9.figshare.3146710	context	01H	CA1	NEU
CON-01H-CA1-NEU	ChIP-seq	H3K4ME3	2	CON-01H-CA1-NEU-H3K4ME3-2	GSM1939100	Gene Expression Omnibus	GSE74964	http://www.ncbi.nlm.nih.gov/geo/query/acc.cgi?acc=GSE74964	Quantitative PCR (qPCR)	20130426-CA1-1h-K27ac-K79me3-K4me3-H3-lib_qPCR.xlsx	figshare	doi:10.6084/m9.figshare.3146710	https://dx.doi.org/10.6084/m9.figshare.3146710	context	01H	CA1	NEU
CON-01H-CA1-NEU	ChIP-seq	H3K79ME3	1	CON-01H-CA1-NEU-H3K79ME3-1	GSM1939083	Gene Expression Omnibus	GSE74964	http://www.ncbi.nlm.nih.gov/geo/query/acc.cgi?acc=GSE74964	Quantitative PCR (qPCR)	20130426-CA1-1h-K27ac-K79me3-K4me3-H3-lib_qPCR.xlsx	figshare	doi:10.6084/m9.figshare.3146710	https://dx.doi.org/10.6084/m9.figshare.3146710	context	01H	CA1	NEU
CON-01H-CA1-NEU	ChIP-seq	H3K79ME3	2	CON-01H-CA1-NEU-H3K79ME3-2	GSM1939084	Gene Expression Omnibus	GSE74964	http://www.ncbi.nlm.nih.gov/geo/query/acc.cgi?acc=GSE74964	Quantitative PCR (qPCR)	20130426-CA1-1h-K27ac-K79me3-K4me3-H3-lib_qPCR.xlsx	figshare	doi:10.6084/m9.figshare.3146710	https://dx.doi.org/10.6084/m9.figshare.3146710	context	01H	CA1	NEU
CON-01H-CA1-NEU	ChIP-seq	H3K9AC	1	CON-01H-CA1-NEU-H3K9AC-1	GSM1939071	Gene Expression Omnibus	GSE74964	http://www.ncbi.nlm.nih.gov/geo/query/acc.cgi?acc=GSE74964	Quantitative PCR (qPCR)	20150122-CA1K9ac_qPCR.xlsx	figshare	doi:10.6084/m9.figshare.3146710	https://dx.doi.org/10.6084/m9.figshare.3146710	context	01H	CA1	NEU
CON-01H-CA1-NEU	ChIP-seq	H3K9AC	2	CON-01H-CA1-NEU-H3K9AC-2	GSM1939072	Gene Expression Omnibus	GSE74964	http://www.ncbi.nlm.nih.gov/geo/query/acc.cgi?acc=GSE74964	Quantitative PCR (qPCR)	20150122-CA1K9ac_qPCR.xlsx	figshare	doi:10.6084/m9.figshare.3146710	https://dx.doi.org/10.6084/m9.figshare.3146710	context	01H	CA1	NEU
CON-01H-CA1-NON	ChIP-seq	H3	1	CON-01H-CA1-NON-H3-1	GSM1939165	Gene Expression Omnibus	GSE74964	http://www.ncbi.nlm.nih.gov/geo/query/acc.cgi?acc=GSE74964	Quantitative PCR (qPCR)	20130426-CA1-1h-K27ac-K79me3-K4me3-H3-lib_qPCR.xlsx	figshare	doi:10.6084/m9.figshare.3146710	https://dx.doi.org/10.6084/m9.figshare.3146710	context	01H	CA1	NON
CON-01H-CA1-NON	ChIP-seq	H3	2	CON-01H-CA1-NON-H3-2	GSM1939166	Gene Expression Omnibus	GSE74964	http://www.ncbi.nlm.nih.gov/geo/query/acc.cgi?acc=GSE74964	Quantitative PCR (qPCR)	20130426-CA1-1h-K27ac-K79me3-K4me3-H3-lib_qPCR.xlsx	figshare	doi:10.6084/m9.figshare.3146710	https://dx.doi.org/10.6084/m9.figshare.3146710	context	01H	CA1	NON
CON-01H-CA1-NON	ChIP-seq	H3K27AC	1	CON-01H-CA1-NON-H3K27AC-1	GSM1939149	Gene Expression Omnibus	GSE74964	http://www.ncbi.nlm.nih.gov/geo/query/acc.cgi?acc=GSE74964	Quantitative PCR (qPCR)	20130426-CA1-1h-K27ac-K79me3-K4me3-H3-lib_qPCR.xlsx	figshare	doi:10.6084/m9.figshare.3146710	https://dx.doi.org/10.6084/m9.figshare.3146710	context	01H	CA1	NON
CON-01H-CA1-NON	ChIP-seq	H3K27AC	2	CON-01H-CA1-NON-H3K27AC-2	GSM1939150	Gene Expression Omnibus	GSE74964	http://www.ncbi.nlm.nih.gov/geo/query/acc.cgi?acc=GSE74964	Quantitative PCR (qPCR)	20130426-CA1-1h-K27ac-K79me3-K4me3-H3-lib_qPCR.xlsx	figshare	doi:10.6084/m9.figshare.3146710	https://dx.doi.org/10.6084/m9.figshare.3146710	context	01H	CA1	NON
CON-01H-CA1-NON	ChIP-seq	H3K27ME3	1	CON-01H-CA1-NON-H3K27ME3-1	GSM1939133	Gene Expression Omnibus	GSE74964	http://www.ncbi.nlm.nih.gov/geo/query/acc.cgi?acc=GSE74964	Quantitative PCR (qPCR)					context	01H	CA1	NON
CON-01H-CA1-NON	ChIP-seq	H3K27ME3	2	CON-01H-CA1-NON-H3K27ME3-2	GSM1939134	Gene Expression Omnibus	GSE74964	http://www.ncbi.nlm.nih.gov/geo/query/acc.cgi?acc=GSE74964	Quantitative PCR (qPCR)					context	01H	CA1	NON
CON-01H-CA1-NON	ChIP-seq	H3K4ME1	1	CON-01H-CA1-NON-H3K4ME1-1	GSM1939117	Gene Expression Omnibus	GSE74964	http://www.ncbi.nlm.nih.gov/geo/query/acc.cgi?acc=GSE74964	Quantitative PCR (qPCR)					context	01H	CA1	NON
CON-01H-CA1-NON	ChIP-seq	H3K4ME1	2	CON-01H-CA1-NON-H3K4ME1-2	GSM1939118	Gene Expression Omnibus	GSE74964	http://www.ncbi.nlm.nih.gov/geo/query/acc.cgi?acc=GSE74964	Quantitative PCR (qPCR)					context	01H	CA1	NON
CON-01H-CA1-NON	ChIP-seq	H3K4ME3	1	CON-01H-CA1-NON-H3K4ME3-1	GSM1939101	Gene Expression Omnibus	GSE74964	http://www.ncbi.nlm.nih.gov/geo/query/acc.cgi?acc=GSE74964	Quantitative PCR (qPCR)	20130426-CA1-1h-K27ac-K79me3-K4me3-H3-lib_qPCR.xlsx	figshare	doi:10.6084/m9.figshare.3146710	https://dx.doi.org/10.6084/m9.figshare.3146710	context	01H	CA1	NON
CON-01H-CA1-NON	ChIP-seq	H3K4ME3	2	CON-01H-CA1-NON-H3K4ME3-2	GSM1939102	Gene Expression Omnibus	GSE74964	http://www.ncbi.nlm.nih.gov/geo/query/acc.cgi?acc=GSE74964	Quantitative PCR (qPCR)	20130426-CA1-1h-K27ac-K79me3-K4me3-H3-lib_qPCR.xlsx	figshare	doi:10.6084/m9.figshare.3146710	https://dx.doi.org/10.6084/m9.figshare.3146710	context	01H	CA1	NON
CON-01H-CA1-NON	ChIP-seq	H3K79ME3	1	CON-01H-CA1-NON-H3K79ME3-1	GSM1939085	Gene Expression Omnibus	GSE74964	http://www.ncbi.nlm.nih.gov/geo/query/acc.cgi?acc=GSE74964	Quantitative PCR (qPCR)	20130426-CA1-1h-K27ac-K79me3-K4me3-H3-lib_qPCR.xlsx	figshare	doi:10.6084/m9.figshare.3146710	https://dx.doi.org/10.6084/m9.figshare.3146710	context	01H	CA1	NON
CON-01H-CA1-NON	ChIP-seq	H3K79ME3	2	CON-01H-CA1-NON-H3K79ME3-2	GSM1939086	Gene Expression Omnibus	GSE74964	http://www.ncbi.nlm.nih.gov/geo/query/acc.cgi?acc=GSE74964	Quantitative PCR (qPCR)	20130426-CA1-1h-K27ac-K79me3-K4me3-H3-lib_qPCR.xlsx	figshare	doi:10.6084/m9.figshare.3146710	https://dx.doi.org/10.6084/m9.figshare.3146710	context	01H	CA1	NON
CON-01H-CA1-NON	ChIP-seq	H3K9AC	1	CON-01H-CA1-NON-H3K9AC-1	GSM1939073	Gene Expression Omnibus	GSE74964	http://www.ncbi.nlm.nih.gov/geo/query/acc.cgi?acc=GSE74964	Quantitative PCR (qPCR)	20150122-CA1K9ac_qPCR.xlsx	figshare	doi:10.6084/m9.figshare.3146710	https://dx.doi.org/10.6084/m9.figshare.3146710	context	01H	CA1	NON
CON-01H-CA1-NON	ChIP-seq	H3K9AC	2	CON-01H-CA1-NON-H3K9AC-2	GSM1939074	Gene Expression Omnibus	GSE74964	http://www.ncbi.nlm.nih.gov/geo/query/acc.cgi?acc=GSE74964	Quantitative PCR (qPCR)	20150122-CA1K9ac_qPCR.xlsx	figshare	doi:10.6084/m9.figshare.3146710	https://dx.doi.org/10.6084/m9.figshare.3146710	context	01H	CA1	NON
NAI-00H-ACC-NEU	ChIP-seq	H3	1	NAI-00H-ACC-NEU-H3-1	GSM1939167	Gene Expression Omnibus	GSE74964	http://www.ncbi.nlm.nih.gov/geo/query/acc.cgi?acc=GSE74964	Quantitative PCR (qPCR)					naïve	00H	ACC	NEU
NAI-00H-ACC-NEU	ChIP-seq	H3	2	NAI-00H-ACC-NEU-H3-2	GSM1939168	Gene Expression Omnibus	GSE74964	http://www.ncbi.nlm.nih.gov/geo/query/acc.cgi?acc=GSE74964	Quantitative PCR (qPCR)					naïve	00H	ACC	NEU
NAI-00H-ACC-NEU	ChIP-seq	H3K27AC	1	NAI-00H-ACC-NEU-H3K27AC-1	GSM1939151	Gene Expression Omnibus	GSE74964	http://www.ncbi.nlm.nih.gov/geo/query/acc.cgi?acc=GSE74964	Quantitative PCR (qPCR)	20130715-ACCnaiveK79me3K27ac_qPCR.xlsx	figshare	doi:10.6084/m9.figshare.3146710	https://dx.doi.org/10.6084/m9.figshare.3146710	naïve	00H	ACC	NEU
NAI-00H-ACC-NEU	ChIP-seq	H3K27AC	2	NAI-00H-ACC-NEU-H3K27AC-2	GSM1939152	Gene Expression Omnibus	GSE74964	http://www.ncbi.nlm.nih.gov/geo/query/acc.cgi?acc=GSE74964	Quantitative PCR (qPCR)	20130715-ACCnaiveK79me3K27ac_qPCR.xlsx	figshare	doi:10.6084/m9.figshare.3146710	https://dx.doi.org/10.6084/m9.figshare.3146710	naïve	00H	ACC	NEU
NAI-00H-ACC-NEU	ChIP-seq	H3K27ME3	1	NAI-00H-ACC-NEU-H3K27ME3-1	GSM1939135	Gene Expression Omnibus	GSE74964	http://www.ncbi.nlm.nih.gov/geo/query/acc.cgi?acc=GSE74964	Quantitative PCR (qPCR)					naïve	00H	ACC	NEU
NAI-00H-ACC-NEU	ChIP-seq	H3K27ME3	2	NAI-00H-ACC-NEU-H3K27ME3-2	GSM1939136	Gene Expression Omnibus	GSE74964	http://www.ncbi.nlm.nih.gov/geo/query/acc.cgi?acc=GSE74964	Quantitative PCR (qPCR)					naïve	00H	ACC	NEU
NAI-00H-ACC-NEU	ChIP-seq	H3K4ME1	1	NAI-00H-ACC-NEU-H3K4ME1-1	GSM1939119	Gene Expression Omnibus	GSE74964	http://www.ncbi.nlm.nih.gov/geo/query/acc.cgi?acc=GSE74964	Quantitative PCR (qPCR)					naïve	00H	ACC	NEU
NAI-00H-ACC-NEU	ChIP-seq	H3K4ME1	2	NAI-00H-ACC-NEU-H3K4ME1-2	GSM1939120	Gene Expression Omnibus	GSE74964	http://www.ncbi.nlm.nih.gov/geo/query/acc.cgi?acc=GSE74964	Quantitative PCR (qPCR)					naïve	00H	ACC	NEU
NAI-00H-ACC-NEU	ChIP-seq	H3K4ME3	1	NAI-00H-ACC-NEU-H3K4ME3-1	GSM1939103	Gene Expression Omnibus	GSE74964	http://www.ncbi.nlm.nih.gov/geo/query/acc.cgi?acc=GSE74964	Quantitative PCR (qPCR)					naïve	00H	ACC	NEU
NAI-00H-ACC-NEU	ChIP-seq	H3K4ME3	2	NAI-00H-ACC-NEU-H3K4ME3-2	GSM1939104	Gene Expression Omnibus	GSE74964	http://www.ncbi.nlm.nih.gov/geo/query/acc.cgi?acc=GSE74964	Quantitative PCR (qPCR)					naïve	00H	ACC	NEU
NAI-00H-ACC-NEU	ChIP-seq	H3K79ME3	1	NAI-00H-ACC-NEU-H3K79ME3-1	GSM1939087	Gene Expression Omnibus	GSE74964	http://www.ncbi.nlm.nih.gov/geo/query/acc.cgi?acc=GSE74964	Quantitative PCR (qPCR)	20130715-ACCnaiveK79me3K27ac_qPCR.xlsx	figshare	doi:10.6084/m9.figshare.3146710	https://dx.doi.org/10.6084/m9.figshare.3146710	naïve	00H	ACC	NEU
NAI-00H-ACC-NEU	ChIP-seq	H3K79ME3	2	NAI-00H-ACC-NEU-H3K79ME3-2	GSM1939088	Gene Expression Omnibus	GSE74964	http://www.ncbi.nlm.nih.gov/geo/query/acc.cgi?acc=GSE74964	Quantitative PCR (qPCR)	20130715-ACCnaiveK79me3K27ac_qPCR.xlsx	figshare	doi:10.6084/m9.figshare.3146710	https://dx.doi.org/10.6084/m9.figshare.3146710	naïve	00H	ACC	NEU
NAI-00H-ACC-NON	ChIP-seq	H3	1	NAI-00H-ACC-NON-H3-1	GSM1939169	Gene Expression Omnibus	GSE74964	http://www.ncbi.nlm.nih.gov/geo/query/acc.cgi?acc=GSE74964	Quantitative PCR (qPCR)					naïve	00H	ACC	NON
NAI-00H-ACC-NON	ChIP-seq	H3	2	NAI-00H-ACC-NON-H3-2	GSM1939170	Gene Expression Omnibus	GSE74964	http://www.ncbi.nlm.nih.gov/geo/query/acc.cgi?acc=GSE74964	Quantitative PCR (qPCR)					naïve	00H	ACC	NON
NAI-00H-ACC-NON	ChIP-seq	H3K27AC	1	NAI-00H-ACC-NON-H3K27AC-1	GSM1939153	Gene Expression Omnibus	GSE74964	http://www.ncbi.nlm.nih.gov/geo/query/acc.cgi?acc=GSE74964	Quantitative PCR (qPCR)	20130715-ACCnaiveK79me3K27ac_qPCR.xlsx	figshare	doi:10.6084/m9.figshare.3146710	https://dx.doi.org/10.6084/m9.figshare.3146710	naïve	00H	ACC	NON
NAI-00H-ACC-NON	ChIP-seq	H3K27AC	2	NAI-00H-ACC-NON-H3K27AC-2	GSM1939154	Gene Expression Omnibus	GSE74964	http://www.ncbi.nlm.nih.gov/geo/query/acc.cgi?acc=GSE74964	Quantitative PCR (qPCR)	20130715-ACCnaiveK79me3K27ac_qPCR.xlsx	figshare	doi:10.6084/m9.figshare.3146710	https://dx.doi.org/10.6084/m9.figshare.3146710	naïve	00H	ACC	NON
NAI-00H-ACC-NON	ChIP-seq	H3K27ME3	1	NAI-00H-ACC-NON-H3K27ME3-1	GSM1939137	Gene Expression Omnibus	GSE74964	http://www.ncbi.nlm.nih.gov/geo/query/acc.cgi?acc=GSE74964	Quantitative PCR (qPCR)					naïve	00H	ACC	NON
NAI-00H-ACC-NON	ChIP-seq	H3K27ME3	2	NAI-00H-ACC-NON-H3K27ME3-2	GSM1939138	Gene Expression Omnibus	GSE74964	http://www.ncbi.nlm.nih.gov/geo/query/acc.cgi?acc=GSE74964	Quantitative PCR (qPCR)					naïve	00H	ACC	NON
NAI-00H-ACC-NON	ChIP-seq	H3K4ME1	1	NAI-00H-ACC-NON-H3K4ME1-1	GSM1939121	Gene Expression Omnibus	GSE74964	http://www.ncbi.nlm.nih.gov/geo/query/acc.cgi?acc=GSE74964	Quantitative PCR (qPCR)					naïve	00H	ACC	NON
NAI-00H-ACC-NON	ChIP-seq	H3K4ME1	2	NAI-00H-ACC-NON-H3K4ME1-2	GSM1939122	Gene Expression Omnibus	GSE74964	http://www.ncbi.nlm.nih.gov/geo/query/acc.cgi?acc=GSE74964	Quantitative PCR (qPCR)					naïve	00H	ACC	NON
NAI-00H-ACC-NON	ChIP-seq	H3K4ME3	1	NAI-00H-ACC-NON-H3K4ME3-1	GSM1939105	Gene Expression Omnibus	GSE74964	http://www.ncbi.nlm.nih.gov/geo/query/acc.cgi?acc=GSE74964	Quantitative PCR (qPCR)					naïve	00H	ACC	NON
NAI-00H-ACC-NON	ChIP-seq	H3K4ME3	2	NAI-00H-ACC-NON-H3K4ME3-2	GSM1939106	Gene Expression Omnibus	GSE74964	http://www.ncbi.nlm.nih.gov/geo/query/acc.cgi?acc=GSE74964	Quantitative PCR (qPCR)					naïve	00H	ACC	NON
NAI-00H-ACC-NON	ChIP-seq	H3K79ME3	1	NAI-00H-ACC-NON-H3K79ME3-1	GSM1939089	Gene Expression Omnibus	GSE74964	http://www.ncbi.nlm.nih.gov/geo/query/acc.cgi?acc=GSE74964	Quantitative PCR (qPCR)	20130715-ACCnaiveK79me3K27ac_qPCR.xlsx	figshare	doi:10.6084/m9.figshare.3146710	https://dx.doi.org/10.6084/m9.figshare.3146710	naïve	00H	ACC	NON
NAI-00H-ACC-NON	ChIP-seq	H3K79ME3	2	NAI-00H-ACC-NON-H3K79ME3-2	GSM1939090	Gene Expression Omnibus	GSE74964	http://www.ncbi.nlm.nih.gov/geo/query/acc.cgi?acc=GSE74964	Quantitative PCR (qPCR)	20130715-ACCnaiveK79me3K27ac_qPCR.xlsx	figshare	doi:10.6084/m9.figshare.3146710	https://dx.doi.org/10.6084/m9.figshare.3146710	naïve	00H	ACC	NON
NAI-00H-CA1-NEU	ChIP-seq	H3	1	NAI-00H-CA1-NEU-H3-1	GSM1939171	Gene Expression Omnibus	GSE74964	http://www.ncbi.nlm.nih.gov/geo/query/acc.cgi?acc=GSE74964	Quantitative PCR (qPCR)	20130426-CA1-1h-K27ac-K79me3-K4me3-H3-lib_qPCR.xlsx	figshare	doi:10.6084/m9.figshare.3146710	https://dx.doi.org/10.6084/m9.figshare.3146710	naïve	00H	CA1	NEU
NAI-00H-CA1-NEU	ChIP-seq	H3	2	NAI-00H-CA1-NEU-H3-2	GSM1939172	Gene Expression Omnibus	GSE74964	http://www.ncbi.nlm.nih.gov/geo/query/acc.cgi?acc=GSE74964	Quantitative PCR (qPCR)	20131125-CA1-Naive_qPCR.xlsx	figshare	doi:10.6084/m9.figshare.3146710	https://dx.doi.org/10.6084/m9.figshare.3146710	naïve	00H	CA1	NEU
NAI-00H-CA1-NEU	ChIP-seq	H3K27AC	1	NAI-00H-CA1-NEU-H3K27AC-1	GSM1939155	Gene Expression Omnibus	GSE74964	http://www.ncbi.nlm.nih.gov/geo/query/acc.cgi?acc=GSE74964	Quantitative PCR (qPCR)	20130426-CA1-1h-K27ac-K79me3-K4me3-H3-lib_qPCR.xlsx	figshare	doi:10.6084/m9.figshare.3146710	https://dx.doi.org/10.6084/m9.figshare.3146710	naïve	00H	CA1	NEU
NAI-00H-CA1-NEU	ChIP-seq	H3K27AC	2	NAI-00H-CA1-NEU-H3K27AC-2	GSM1939156	Gene Expression Omnibus	GSE74964	http://www.ncbi.nlm.nih.gov/geo/query/acc.cgi?acc=GSE74964	Quantitative PCR (qPCR)	20131125-CA1-Naive_qPCR.xlsx	figshare	doi:10.6084/m9.figshare.3146710	https://dx.doi.org/10.6084/m9.figshare.3146710	naïve	00H	CA1	NEU
NAI-00H-CA1-NEU	ChIP-seq	H3K27ME3	1	NAI-00H-CA1-NEU-H3K27ME3-1	GSM1939139	Gene Expression Omnibus	GSE74964	http://www.ncbi.nlm.nih.gov/geo/query/acc.cgi?acc=GSE74964	Quantitative PCR (qPCR)	20131125-CA1-Naive_qPCR.xlsx	figshare	doi:10.6084/m9.figshare.3146710	https://dx.doi.org/10.6084/m9.figshare.3146710	naïve	00H	CA1	NEU
NAI-00H-CA1-NEU	ChIP-seq	H3K27ME3	2	NAI-00H-CA1-NEU-H3K27ME3-2	GSM1939140	Gene Expression Omnibus	GSE74964	http://www.ncbi.nlm.nih.gov/geo/query/acc.cgi?acc=GSE74964	Quantitative PCR (qPCR)	20131125-CA1-Naive_qPCR.xlsx	figshare	doi:10.6084/m9.figshare.3146710	https://dx.doi.org/10.6084/m9.figshare.3146710	naïve	00H	CA1	NEU
NAI-00H-CA1-NEU	ChIP-seq	H3K4ME1	1	NAI-00H-CA1-NEU-H3K4ME1-1	GSM1939123	Gene Expression Omnibus	GSE74964	http://www.ncbi.nlm.nih.gov/geo/query/acc.cgi?acc=GSE74964	Quantitative PCR (qPCR)	20131125-CA1-Naive_qPCR.xlsx	figshare	doi:10.6084/m9.figshare.3146710	https://dx.doi.org/10.6084/m9.figshare.3146710	naïve	00H	CA1	NEU
NAI-00H-CA1-NEU	ChIP-seq	H3K4ME1	2	NAI-00H-CA1-NEU-H3K4ME1-2	GSM1939124	Gene Expression Omnibus	GSE74964	http://www.ncbi.nlm.nih.gov/geo/query/acc.cgi?acc=GSE74964	Quantitative PCR (qPCR)	20131125-CA1-Naive_qPCR.xlsx	figshare	doi:10.6084/m9.figshare.3146710	https://dx.doi.org/10.6084/m9.figshare.3146710	naïve	00H	CA1	NEU
NAI-00H-CA1-NEU	ChIP-seq	H3K4ME3	1	NAI-00H-CA1-NEU-H3K4ME3-1	GSM1939107	Gene Expression Omnibus	GSE74964	http://www.ncbi.nlm.nih.gov/geo/query/acc.cgi?acc=GSE74964	Quantitative PCR (qPCR)	20130426-CA1-1h-K27ac-K79me3-K4me3-H3-lib_qPCR.xlsx	figshare	doi:10.6084/m9.figshare.3146710	https://dx.doi.org/10.6084/m9.figshare.3146710	naïve	00H	CA1	NEU
NAI-00H-CA1-NEU	ChIP-seq	H3K4ME3	2	NAI-00H-CA1-NEU-H3K4ME3-2	GSM1939108	Gene Expression Omnibus	GSE74964	http://www.ncbi.nlm.nih.gov/geo/query/acc.cgi?acc=GSE74964	Quantitative PCR (qPCR)	20131125-CA1-Naive_qPCR.xlsx	figshare	doi:10.6084/m9.figshare.3146710	https://dx.doi.org/10.6084/m9.figshare.3146710	naïve	00H	CA1	NEU
NAI-00H-CA1-NEU	ChIP-seq	H3K79ME3	1	NAI-00H-CA1-NEU-H3K79ME3-1	GSM1939091	Gene Expression Omnibus	GSE74964	http://www.ncbi.nlm.nih.gov/geo/query/acc.cgi?acc=GSE74964	Quantitative PCR (qPCR)	20130426-CA1-1h-K27ac-K79me3-K4me3-H3-lib_qPCR.xlsx	figshare	doi:10.6084/m9.figshare.3146710	https://dx.doi.org/10.6084/m9.figshare.3146710	naïve	00H	CA1	NEU
NAI-00H-CA1-NEU	ChIP-seq	H3K79ME3	2	NAI-00H-CA1-NEU-H3K79ME3-2	GSM1939092	Gene Expression Omnibus	GSE74964	http://www.ncbi.nlm.nih.gov/geo/query/acc.cgi?acc=GSE74964	Quantitative PCR (qPCR)	20131125-CA1-Naive_qPCR.xlsx	figshare	doi:10.6084/m9.figshare.3146710	https://dx.doi.org/10.6084/m9.figshare.3146710	naïve	00H	CA1	NEU
NAI-00H-CA1-NEU	ChIP-seq	H3K9AC	1	NAI-00H-CA1-NEU-H3K9AC-1	GSM1939075	Gene Expression Omnibus	GSE74964	http://www.ncbi.nlm.nih.gov/geo/query/acc.cgi?acc=GSE74964	Quantitative PCR (qPCR)	20150122-CA1K9ac_qPCR.xlsx	figshare	doi:10.6084/m9.figshare.3146710	https://dx.doi.org/10.6084/m9.figshare.3146710	naïve	00H	CA1	NEU
NAI-00H-CA1-NEU	ChIP-seq	H3K9AC	2	NAI-00H-CA1-NEU-H3K9AC-2	GSM1939076	Gene Expression Omnibus	GSE74964	http://www.ncbi.nlm.nih.gov/geo/query/acc.cgi?acc=GSE74964	Quantitative PCR (qPCR)	20150122-CA1K9ac_qPCR.xlsx	figshare	doi:10.6084/m9.figshare.3146710	https://dx.doi.org/10.6084/m9.figshare.3146710	naïve	00H	CA1	NEU
NAI-00H-CA1-NON	ChIP-seq	H3	1	NAI-00H-CA1-NON-H3-1	GSM1939173	Gene Expression Omnibus	GSE74964	http://www.ncbi.nlm.nih.gov/geo/query/acc.cgi?acc=GSE74964	Quantitative PCR (qPCR)	20130426-CA1-1h-K27ac-K79me3-K4me3-H3-lib_qPCR.xlsx	figshare	doi:10.6084/m9.figshare.3146710	https://dx.doi.org/10.6084/m9.figshare.3146710	naïve	00H	CA1	NON
NAI-00H-CA1-NON	ChIP-seq	H3	2	NAI-00H-CA1-NON-H3-2	GSM1939174	Gene Expression Omnibus	GSE74964	http://www.ncbi.nlm.nih.gov/geo/query/acc.cgi?acc=GSE74964	Quantitative PCR (qPCR)	20131125-CA1-Naive_qPCR.xlsx	figshare	doi:10.6084/m9.figshare.3146710	https://dx.doi.org/10.6084/m9.figshare.3146710	naïve	00H	CA1	NON
NAI-00H-CA1-NON	ChIP-seq	H3K27AC	1	NAI-00H-CA1-NON-H3K27AC-1	GSM1939157	Gene Expression Omnibus	GSE74964	http://www.ncbi.nlm.nih.gov/geo/query/acc.cgi?acc=GSE74964	Quantitative PCR (qPCR)	20130426-CA1-1h-K27ac-K79me3-K4me3-H3-lib_qPCR.xlsx	figshare	doi:10.6084/m9.figshare.3146710	https://dx.doi.org/10.6084/m9.figshare.3146710	naïve	00H	CA1	NON
NAI-00H-CA1-NON	ChIP-seq	H3K27AC	2	NAI-00H-CA1-NON-H3K27AC-2	GSM1939158	Gene Expression Omnibus	GSE74964	http://www.ncbi.nlm.nih.gov/geo/query/acc.cgi?acc=GSE74964	Quantitative PCR (qPCR)	20131125-CA1-Naive_qPCR.xlsx	figshare	doi:10.6084/m9.figshare.3146710	https://dx.doi.org/10.6084/m9.figshare.3146710	naïve	00H	CA1	NON
NAI-00H-CA1-NON	ChIP-seq	H3K27ME3	1	NAI-00H-CA1-NON-H3K27ME3-1	GSM1939141	Gene Expression Omnibus	GSE74964	http://www.ncbi.nlm.nih.gov/geo/query/acc.cgi?acc=GSE74964	Quantitative PCR (qPCR)	20131125-CA1-Naive_qPCR.xlsx	figshare	doi:10.6084/m9.figshare.3146710	https://dx.doi.org/10.6084/m9.figshare.3146710	naïve	00H	CA1	NON
NAI-00H-CA1-NON	ChIP-seq	H3K27ME3	2	NAI-00H-CA1-NON-H3K27ME3-2	GSM1939142	Gene Expression Omnibus	GSE74964	http://www.ncbi.nlm.nih.gov/geo/query/acc.cgi?acc=GSE74964	Quantitative PCR (qPCR)	20131125-CA1-Naive_qPCR.xlsx	figshare	doi:10.6084/m9.figshare.3146710	https://dx.doi.org/10.6084/m9.figshare.3146710	naïve	00H	CA1	NON
NAI-00H-CA1-NON	ChIP-seq	H3K4ME1	1	NAI-00H-CA1-NON-H3K4ME1-1	GSM1939125	Gene Expression Omnibus	GSE74964	http://www.ncbi.nlm.nih.gov/geo/query/acc.cgi?acc=GSE74964	Quantitative PCR (qPCR)	20131125-CA1-Naive_qPCR.xlsx	figshare	doi:10.6084/m9.figshare.3146710	https://dx.doi.org/10.6084/m9.figshare.3146710	naïve	00H	CA1	NON
NAI-00H-CA1-NON	ChIP-seq	H3K4ME1	2	NAI-00H-CA1-NON-H3K4ME1-2	GSM1939126	Gene Expression Omnibus	GSE74964	http://www.ncbi.nlm.nih.gov/geo/query/acc.cgi?acc=GSE74964	Quantitative PCR (qPCR)	20131125-CA1-Naive_qPCR.xlsx	figshare	doi:10.6084/m9.figshare.3146710	https://dx.doi.org/10.6084/m9.figshare.3146710	naïve	00H	CA1	NON
NAI-00H-CA1-NON	ChIP-seq	H3K4ME3	1	NAI-00H-CA1-NON-H3K4ME3-1	GSM1939109	Gene Expression Omnibus	GSE74964	http://www.ncbi.nlm.nih.gov/geo/query/acc.cgi?acc=GSE74964	Quantitative PCR (qPCR)	20130426-CA1-1h-K27ac-K79me3-K4me3-H3-lib_qPCR.xlsx	figshare	doi:10.6084/m9.figshare.3146710	https://dx.doi.org/10.6084/m9.figshare.3146710	naïve	00H	CA1	NON
NAI-00H-CA1-NON	ChIP-seq	H3K4ME3	2	NAI-00H-CA1-NON-H3K4ME3-2	GSM1939110	Gene Expression Omnibus	GSE74964	http://www.ncbi.nlm.nih.gov/geo/query/acc.cgi?acc=GSE74964	Quantitative PCR (qPCR)	20131125-CA1-Naive_qPCR.xlsx	figshare	doi:10.6084/m9.figshare.3146710	https://dx.doi.org/10.6084/m9.figshare.3146710	naïve	00H	CA1	NON
NAI-00H-CA1-NON	ChIP-seq	H3K79ME3	1	NAI-00H-CA1-NON-H3K79ME3-1	GSM1939093	Gene Expression Omnibus	GSE74964	http://www.ncbi.nlm.nih.gov/geo/query/acc.cgi?acc=GSE74964	Quantitative PCR (qPCR)	20130426-CA1-1h-K27ac-K79me3-K4me3-H3-lib_qPCR.xlsx	figshare	doi:10.6084/m9.figshare.3146710	https://dx.doi.org/10.6084/m9.figshare.3146710	naïve	00H	CA1	NON
NAI-00H-CA1-NON	ChIP-seq	H3K79ME3	2	NAI-00H-CA1-NON-H3K79ME3-2	GSM1939094	Gene Expression Omnibus	GSE74964	http://www.ncbi.nlm.nih.gov/geo/query/acc.cgi?acc=GSE74964	Quantitative PCR (qPCR)	20131125-CA1-Naive_qPCR.xlsx	figshare	doi:10.6084/m9.figshare.3146710	https://dx.doi.org/10.6084/m9.figshare.3146710	naïve	00H	CA1	NON
NAI-00H-CA1-NON	ChIP-seq	H3K9AC	1	NAI-00H-CA1-NON-H3K9AC-1	GSM1939077	Gene Expression Omnibus	GSE74964	http://www.ncbi.nlm.nih.gov/geo/query/acc.cgi?acc=GSE74964	Quantitative PCR (qPCR)	20150122-CA1K9ac_qPCR.xlsx	figshare	doi:10.6084/m9.figshare.3146710	https://dx.doi.org/10.6084/m9.figshare.3146710	naïve	00H	CA1	NON
NAI-00H-CA1-NON	ChIP-seq	H3K9AC	2	NAI-00H-CA1-NON-H3K9AC-2	GSM1939078	Gene Expression Omnibus	GSE74964	http://www.ncbi.nlm.nih.gov/geo/query/acc.cgi?acc=GSE74964	Quantitative PCR (qPCR)	20150122-CA1K9ac_qPCR.xlsx	figshare	doi:10.6084/m9.figshare.3146710	https://dx.doi.org/10.6084/m9.figshare.3146710	naïve	00H	CA1	NON
SHC-01H-CA1-NEU	ChIP-seq	H3	1	SHC-01H-CA1-NEU-H3-1	GSM1939175	Gene Expression Omnibus	GSE74964	http://www.ncbi.nlm.nih.gov/geo/query/acc.cgi?acc=GSE74964	Quantitative PCR (qPCR)	20130426-CA1-1h-K27ac-K79me3-K4me3-H3-lib_qPCR.xlsx	figshare	doi:10.6084/m9.figshare.3146710	https://dx.doi.org/10.6084/m9.figshare.3146710	shock	01H	CA1	NEU
SHC-01H-CA1-NEU	ChIP-seq	H3	2	SHC-01H-CA1-NEU-H3-2	GSM1939176	Gene Expression Omnibus	GSE74964	http://www.ncbi.nlm.nih.gov/geo/query/acc.cgi?acc=GSE74964	Quantitative PCR (qPCR)	20130426-CA1-1h-K27ac-K79me3-K4me3-H3-lib_qPCR.xlsx	figshare	doi:10.6084/m9.figshare.3146710	https://dx.doi.org/10.6084/m9.figshare.3146710	shock	01H	CA1	NEU
SHC-01H-CA1-NEU	ChIP-seq	H3K27AC	1	SHC-01H-CA1-NEU-H3K27AC-1	GSM1939159	Gene Expression Omnibus	GSE74964	http://www.ncbi.nlm.nih.gov/geo/query/acc.cgi?acc=GSE74964	Quantitative PCR (qPCR)	20130426-CA1-1h-K27ac-K79me3-K4me3-H3-lib_qPCR.xlsx	figshare	doi:10.6084/m9.figshare.3146710	https://dx.doi.org/10.6084/m9.figshare.3146710	shock	01H	CA1	NEU
SHC-01H-CA1-NEU	ChIP-seq	H3K27AC	2	SHC-01H-CA1-NEU-H3K27AC-2	GSM1939160	Gene Expression Omnibus	GSE74964	http://www.ncbi.nlm.nih.gov/geo/query/acc.cgi?acc=GSE74964	Quantitative PCR (qPCR)	20130426-CA1-1h-K27ac-K79me3-K4me3-H3-lib_qPCR.xlsx	figshare	doi:10.6084/m9.figshare.3146710	https://dx.doi.org/10.6084/m9.figshare.3146710	shock	01H	CA1	NEU
SHC-01H-CA1-NEU	ChIP-seq	H3K27ME3	1	SHC-01H-CA1-NEU-H3K27ME3-1	GSM1939143	Gene Expression Omnibus	GSE74964	http://www.ncbi.nlm.nih.gov/geo/query/acc.cgi?acc=GSE74964	Quantitative PCR (qPCR)					shock	01H	CA1	NEU
SHC-01H-CA1-NEU	ChIP-seq	H3K27ME3	2	SHC-01H-CA1-NEU-H3K27ME3-2	GSM1939144	Gene Expression Omnibus	GSE74964	http://www.ncbi.nlm.nih.gov/geo/query/acc.cgi?acc=GSE74964	Quantitative PCR (qPCR)					shock	01H	CA1	NEU
SHC-01H-CA1-NEU	ChIP-seq	H3K4ME1	1	SHC-01H-CA1-NEU-H3K4ME1-1	GSM1939127	Gene Expression Omnibus	GSE74964	http://www.ncbi.nlm.nih.gov/geo/query/acc.cgi?acc=GSE74964	Quantitative PCR (qPCR)					shock	01H	CA1	NEU
SHC-01H-CA1-NEU	ChIP-seq	H3K4ME1	2	SHC-01H-CA1-NEU-H3K4ME1-2	GSM1939128	Gene Expression Omnibus	GSE74964	http://www.ncbi.nlm.nih.gov/geo/query/acc.cgi?acc=GSE74964	Quantitative PCR (qPCR)					shock	01H	CA1	NEU
SHC-01H-CA1-NEU	ChIP-seq	H3K4ME3	1	SHC-01H-CA1-NEU-H3K4ME3-1	GSM1939111	Gene Expression Omnibus	GSE74964	http://www.ncbi.nlm.nih.gov/geo/query/acc.cgi?acc=GSE74964	Quantitative PCR (qPCR)	20130426-CA1-1h-K27ac-K79me3-K4me3-H3-lib_qPCR.xlsx	figshare	doi:10.6084/m9.figshare.3146710	https://dx.doi.org/10.6084/m9.figshare.3146710	shock	01H	CA1	NEU
SHC-01H-CA1-NEU	ChIP-seq	H3K4ME3	2	SHC-01H-CA1-NEU-H3K4ME3-2	GSM1939112	Gene Expression Omnibus	GSE74964	http://www.ncbi.nlm.nih.gov/geo/query/acc.cgi?acc=GSE74964	Quantitative PCR (qPCR)	20130426-CA1-1h-K27ac-K79me3-K4me3-H3-lib_qPCR.xlsx	figshare	doi:10.6084/m9.figshare.3146710	https://dx.doi.org/10.6084/m9.figshare.3146710	shock	01H	CA1	NEU
SHC-01H-CA1-NEU	ChIP-seq	H3K79ME3	1	SHC-01H-CA1-NEU-H3K79ME3-1	GSM1939095	Gene Expression Omnibus	GSE74964	http://www.ncbi.nlm.nih.gov/geo/query/acc.cgi?acc=GSE74964	Quantitative PCR (qPCR)	20130426-CA1-1h-K27ac-K79me3-K4me3-H3-lib_qPCR.xlsx	figshare	doi:10.6084/m9.figshare.3146710	https://dx.doi.org/10.6084/m9.figshare.3146710	shock	01H	CA1	NEU
SHC-01H-CA1-NEU	ChIP-seq	H3K79ME3	2	SHC-01H-CA1-NEU-H3K79ME3-2	GSM1939096	Gene Expression Omnibus	GSE74964	http://www.ncbi.nlm.nih.gov/geo/query/acc.cgi?acc=GSE74964	Quantitative PCR (qPCR)	20130426-CA1-1h-K27ac-K79me3-K4me3-H3-lib_qPCR.xlsx	figshare	doi:10.6084/m9.figshare.3146710	https://dx.doi.org/10.6084/m9.figshare.3146710	shock	01H	CA1	NEU
SHC-01H-CA1-NEU	ChIP-seq	H3K9AC	1	SHC-01H-CA1-NEU-H3K9AC-1	GSM1939079	Gene Expression Omnibus	GSE74964	http://www.ncbi.nlm.nih.gov/geo/query/acc.cgi?acc=GSE74964	Quantitative PCR (qPCR)	20150122-CA1K9ac_qPCR.xlsx	figshare	doi:10.6084/m9.figshare.3146710	https://dx.doi.org/10.6084/m9.figshare.3146710	shock	01H	CA1	NEU
SHC-01H-CA1-NEU	ChIP-seq	H3K9AC	2	SHC-01H-CA1-NEU-H3K9AC-2	GSM1939080	Gene Expression Omnibus	GSE74964	http://www.ncbi.nlm.nih.gov/geo/query/acc.cgi?acc=GSE74964	Quantitative PCR (qPCR)	20150122-CA1K9ac_qPCR.xlsx	figshare	doi:10.6084/m9.figshare.3146710	https://dx.doi.org/10.6084/m9.figshare.3146710	shock	01H	CA1	NEU
SHC-01H-CA1-NON	ChIP-seq	H3	1	SHC-01H-CA1-NON-H3-1	GSM1939177	Gene Expression Omnibus	GSE74964	http://www.ncbi.nlm.nih.gov/geo/query/acc.cgi?acc=GSE74964	Quantitative PCR (qPCR)	20130426-CA1-1h-K27ac-K79me3-K4me3-H3-lib_qPCR.xlsx	figshare	doi:10.6084/m9.figshare.3146710	https://dx.doi.org/10.6084/m9.figshare.3146710	shock	01H	CA1	NON
SHC-01H-CA1-NON	ChIP-seq	H3	2	SHC-01H-CA1-NON-H3-2	GSM1939178	Gene Expression Omnibus	GSE74964	http://www.ncbi.nlm.nih.gov/geo/query/acc.cgi?acc=GSE74964	Quantitative PCR (qPCR)	20130426-CA1-1h-K27ac-K79me3-K4me3-H3-lib_qPCR.xlsx	figshare	doi:10.6084/m9.figshare.3146710	https://dx.doi.org/10.6084/m9.figshare.3146710	shock	01H	CA1	NON
SHC-01H-CA1-NON	ChIP-seq	H3K27AC	1	SHC-01H-CA1-NON-H3K27AC-1	GSM1939161	Gene Expression Omnibus	GSE74964	http://www.ncbi.nlm.nih.gov/geo/query/acc.cgi?acc=GSE74964	Quantitative PCR (qPCR)	20130426-CA1-1h-K27ac-K79me3-K4me3-H3-lib_qPCR.xlsx	figshare	doi:10.6084/m9.figshare.3146710	https://dx.doi.org/10.6084/m9.figshare.3146710	shock	01H	CA1	NON
SHC-01H-CA1-NON	ChIP-seq	H3K27AC	2	SHC-01H-CA1-NON-H3K27AC-2	GSM1939162	Gene Expression Omnibus	GSE74964	http://www.ncbi.nlm.nih.gov/geo/query/acc.cgi?acc=GSE74964	Quantitative PCR (qPCR)	20130426-CA1-1h-K27ac-K79me3-K4me3-H3-lib_qPCR.xlsx	figshare	doi:10.6084/m9.figshare.3146710	https://dx.doi.org/10.6084/m9.figshare.3146710	shock	01H	CA1	NON
SHC-01H-CA1-NON	ChIP-seq	H3K27ME3	1	SHC-01H-CA1-NON-H3K27ME3-1	GSM1939145	Gene Expression Omnibus	GSE74964	http://www.ncbi.nlm.nih.gov/geo/query/acc.cgi?acc=GSE74964	Quantitative PCR (qPCR)					shock	01H	CA1	NON
SHC-01H-CA1-NON	ChIP-seq	H3K27ME3	2	SHC-01H-CA1-NON-H3K27ME3-2	GSM1939146	Gene Expression Omnibus	GSE74964	http://www.ncbi.nlm.nih.gov/geo/query/acc.cgi?acc=GSE74964	Quantitative PCR (qPCR)					shock	01H	CA1	NON
SHC-01H-CA1-NON	ChIP-seq	H3K4ME1	1	SHC-01H-CA1-NON-H3K4ME1-1	GSM1939129	Gene Expression Omnibus	GSE74964	http://www.ncbi.nlm.nih.gov/geo/query/acc.cgi?acc=GSE74964	Quantitative PCR (qPCR)					shock	01H	CA1	NON
SHC-01H-CA1-NON	ChIP-seq	H3K4ME1	2	SHC-01H-CA1-NON-H3K4ME1-2	GSM1939130	Gene Expression Omnibus	GSE74964	http://www.ncbi.nlm.nih.gov/geo/query/acc.cgi?acc=GSE74964	Quantitative PCR (qPCR)					shock	01H	CA1	NON
SHC-01H-CA1-NON	ChIP-seq	H3K4ME3	1	SHC-01H-CA1-NON-H3K4ME3-1	GSM1939113	Gene Expression Omnibus	GSE74964	http://www.ncbi.nlm.nih.gov/geo/query/acc.cgi?acc=GSE74964	Quantitative PCR (qPCR)	20130426-CA1-1h-K27ac-K79me3-K4me3-H3-lib_qPCR.xlsx	figshare	doi:10.6084/m9.figshare.3146710	https://dx.doi.org/10.6084/m9.figshare.3146710	shock	01H	CA1	NON
SHC-01H-CA1-NON	ChIP-seq	H3K4ME3	2	SHC-01H-CA1-NON-H3K4ME3-2	GSM1939114	Gene Expression Omnibus	GSE74964	http://www.ncbi.nlm.nih.gov/geo/query/acc.cgi?acc=GSE74964	Quantitative PCR (qPCR)	20130426-CA1-1h-K27ac-K79me3-K4me3-H3-lib_qPCR.xlsx	figshare	doi:10.6084/m9.figshare.3146710	https://dx.doi.org/10.6084/m9.figshare.3146710	shock	01H	CA1	NON
SHC-01H-CA1-NON	ChIP-seq	H3K79ME3	1	SHC-01H-CA1-NON-H3K79ME3-1	GSM1939097	Gene Expression Omnibus	GSE74964	http://www.ncbi.nlm.nih.gov/geo/query/acc.cgi?acc=GSE74964	Quantitative PCR (qPCR)	20130426-CA1-1h-K27ac-K79me3-K4me3-H3-lib_qPCR.xlsx	figshare	doi:10.6084/m9.figshare.3146710	https://dx.doi.org/10.6084/m9.figshare.3146710	shock	01H	CA1	NON
SHC-01H-CA1-NON	ChIP-seq	H3K79ME3	2	SHC-01H-CA1-NON-H3K79ME3-2	GSM1939098	Gene Expression Omnibus	GSE74964	http://www.ncbi.nlm.nih.gov/geo/query/acc.cgi?acc=GSE74964	Quantitative PCR (qPCR)	20130426-CA1-1h-K27ac-K79me3-K4me3-H3-lib_qPCR.xlsx	figshare	doi:10.6084/m9.figshare.3146710	https://dx.doi.org/10.6084/m9.figshare.3146710	shock	01H	CA1	NON
SHC-01H-CA1-NON	ChIP-seq	H3K9AC	1	SHC-01H-CA1-NON-H3K9AC-1	GSM1939081	Gene Expression Omnibus	GSE74964	http://www.ncbi.nlm.nih.gov/geo/query/acc.cgi?acc=GSE74964	Quantitative PCR (qPCR)	20150122-CA1K9ac_qPCR.xlsx	figshare	doi:10.6084/m9.figshare.3146710	https://dx.doi.org/10.6084/m9.figshare.3146710	shock	01H	CA1	NON
SHC-01H-CA1-NON	ChIP-seq	H3K9AC	2	SHC-01H-CA1-NON-H3K9AC-2	GSM1939082	Gene Expression Omnibus	GSE74964	http://www.ncbi.nlm.nih.gov/geo/query/acc.cgi?acc=GSE74964	Quantitative PCR (qPCR)	20150122-CA1K9ac_qPCR.xlsx	figshare	doi:10.6084/m9.figshare.3146710	https://dx.doi.org/10.6084/m9.figshare.3146710	shock	01H	CA1	NON
