# Supplementary material for: Genome-wide chromatin and gene expression profiling during memory formation and maintenance in adult mice
Source: Sci Data. 2016 Oct 11;3:160090. doi: 10.1038/sdata.2016.90 (PMC5058335; doi:10.1038/sdata.2016.90)
Supplement: Supplementary file 1 [file sdata201690-isa1.zip › a_MeDIP_Bonn.txt]

Sample Name	Protocol REF	Comment[replicate]	Assay Name	Raw Data File	Comment[Data Repository]	Comment[Data Record Accession]	Comment[Data Record URI]	Factor Value[condition]	Factor Value[time point]	Factor Value[brain region]	Factor Value[cell type]
CON-01H-ACC-NEU	MeDIP-seq	1	CON-01H-ACC-NEU-MC-1	GSM1939179	Gene Expression Omnibus	GSE74965	http://www.ncbi.nlm.nih.gov/geo/query/acc.cgi?acc=GSE74965	context	01H	ACC	NEU
CON-01H-ACC-NEU	MeDIP-seq	2	CON-01H-ACC-NEU-MC-2	GSM1939180	Gene Expression Omnibus	GSE74965	http://www.ncbi.nlm.nih.gov/geo/query/acc.cgi?acc=GSE74965	context	01H	ACC	NEU
CON-01H-ACC-NON	MeDIP-seq	1	CON-01H-ACC-NON-MC-1	GSM1939181	Gene Expression Omnibus	GSE74965	http://www.ncbi.nlm.nih.gov/geo/query/acc.cgi?acc=GSE74965	context	01H	ACC	NON
CON-01H-ACC-NON	MeDIP-seq	2	CON-01H-ACC-NON-MC-2	GSM1939182	Gene Expression Omnibus	GSE74965	http://www.ncbi.nlm.nih.gov/geo/query/acc.cgi?acc=GSE74965	context	01H	ACC	NON
CON-01H-CA1-NEU	MeDIP-seq	1	CON-01H-CA1-NEU-MC-1	GSM1939183	Gene Expression Omnibus	GSE74965	http://www.ncbi.nlm.nih.gov/geo/query/acc.cgi?acc=GSE74965	context	01H	CA1	NEU
CON-01H-CA1-NEU	MeDIP-seq	2	CON-01H-CA1-NEU-MC-2	GSM1939184	Gene Expression Omnibus	GSE74965	http://www.ncbi.nlm.nih.gov/geo/query/acc.cgi?acc=GSE74965	context	01H	CA1	NEU
CON-01H-CA1-NON	MeDIP-seq	1	CON-01H-CA1-NON-MC-1	GSM1939185	Gene Expression Omnibus	GSE74965	http://www.ncbi.nlm.nih.gov/geo/query/acc.cgi?acc=GSE74965	context	01H	CA1	NON
CON-01H-CA1-NON	MeDIP-seq	2	CON-01H-CA1-NON-MC-2	GSM1939186	Gene Expression Omnibus	GSE74965	http://www.ncbi.nlm.nih.gov/geo/query/acc.cgi?acc=GSE74965	context	01H	CA1	NON
CON-04W-ACC-NEU	MeDIP-seq	1	CON-04W-ACC-NEU-MC-1	GSM1939187	Gene Expression Omnibus	GSE74965	http://www.ncbi.nlm.nih.gov/geo/query/acc.cgi?acc=GSE74965	context	04W	ACC	NEU
CON-04W-ACC-NEU	MeDIP-seq	2	CON-04W-ACC-NEU-MC-2	GSM1939188	Gene Expression Omnibus	GSE74965	http://www.ncbi.nlm.nih.gov/geo/query/acc.cgi?acc=GSE74965	context	04W	ACC	NEU
CON-04W-ACC-NON	MeDIP-seq	1	CON-04W-ACC-NON-MC-1	GSM1939189	Gene Expression Omnibus	GSE74965	http://www.ncbi.nlm.nih.gov/geo/query/acc.cgi?acc=GSE74965	context	04W	ACC	NON
CON-04W-ACC-NON	MeDIP-seq	2	CON-04W-ACC-NON-MC-2	GSM1939190	Gene Expression Omnibus	GSE74965	http://www.ncbi.nlm.nih.gov/geo/query/acc.cgi?acc=GSE74965	context	04W	ACC	NON
CON-04W-CA1-NEU	MeDIP-seq	1	CON-04W-CA1-NEU-MC-1	GSM1939191	Gene Expression Omnibus	GSE74965	http://www.ncbi.nlm.nih.gov/geo/query/acc.cgi?acc=GSE74965	context	04W	CA1	NEU
CON-04W-CA1-NEU	MeDIP-seq	2	CON-04W-CA1-NEU-MC-2	GSM1939192	Gene Expression Omnibus	GSE74965	http://www.ncbi.nlm.nih.gov/geo/query/acc.cgi?acc=GSE74965	context	04W	CA1	NEU
CON-04W-CA1-NON	MeDIP-seq	1	CON-04W-CA1-NON-MC-1	GSM1939193	Gene Expression Omnibus	GSE74965	http://www.ncbi.nlm.nih.gov/geo/query/acc.cgi?acc=GSE74965	context	04W	CA1	NON
CON-04W-CA1-NON	MeDIP-seq	2	CON-04W-CA1-NON-MC-2	GSM1939194	Gene Expression Omnibus	GSE74965	http://www.ncbi.nlm.nih.gov/geo/query/acc.cgi?acc=GSE74965	context	04W	CA1	NON
NAI-00H-ACC-NEU	MeDIP-seq	1	NAI-00H-ACC-NEU-MC-1	GSM1939195	Gene Expression Omnibus	GSE74965	http://www.ncbi.nlm.nih.gov/geo/query/acc.cgi?acc=GSE74965	naïve	00H	ACC	NEU
NAI-00H-ACC-NEU	MeDIP-seq	2	NAI-00H-ACC-NEU-MC-2	GSM1939196	Gene Expression Omnibus	GSE74965	http://www.ncbi.nlm.nih.gov/geo/query/acc.cgi?acc=GSE74965	naïve	00H	ACC	NEU
NAI-00H-ACC-NON	MeDIP-seq	1	NAI-00H-ACC-NON-MC-1	GSM1939197	Gene Expression Omnibus	GSE74965	http://www.ncbi.nlm.nih.gov/geo/query/acc.cgi?acc=GSE74965	naïve	00H	ACC	NON
NAI-00H-ACC-NON	MeDIP-seq	2	NAI-00H-ACC-NON-MC-2	GSM1939198	Gene Expression Omnibus	GSE74965	http://www.ncbi.nlm.nih.gov/geo/query/acc.cgi?acc=GSE74965	naïve	00H	ACC	NON
NAI-00H-CA1-NEU	MeDIP-seq	1	NAI-00H-CA1-NEU-MC-1	GSM1939199	Gene Expression Omnibus	GSE74965	http://www.ncbi.nlm.nih.gov/geo/query/acc.cgi?acc=GSE74965	naïve	00H	CA1	NEU
NAI-00H-CA1-NEU	MeDIP-seq	2	NAI-00H-CA1-NEU-MC-2	GSM1939200	Gene Expression Omnibus	GSE74965	http://www.ncbi.nlm.nih.gov/geo/query/acc.cgi?acc=GSE74965	naïve	00H	CA1	NEU
NAI-00H-CA1-NON	MeDIP-seq	1	NAI-00H-CA1-NON-MC-1	GSM1939201	Gene Expression Omnibus	GSE74965	http://www.ncbi.nlm.nih.gov/geo/query/acc.cgi?acc=GSE74965	naïve	00H	CA1	NON
NAI-00H-CA1-NON	MeDIP-seq	2	NAI-00H-CA1-NON-MC-2	GSM1939202	Gene Expression Omnibus	GSE74965	http://www.ncbi.nlm.nih.gov/geo/query/acc.cgi?acc=GSE74965	naïve	00H	CA1	NON
SHC-01H-ACC-NEU	MeDIP-seq	1	SHC-01H-ACC-NEU-MC-1	GSM1939203	Gene Expression Omnibus	GSE74965	http://www.ncbi.nlm.nih.gov/geo/query/acc.cgi?acc=GSE74965	shock	01H	ACC	NEU
SHC-01H-ACC-NEU	MeDIP-seq	2	SHC-01H-ACC-NEU-MC-2	GSM1939204	Gene Expression Omnibus	GSE74965	http://www.ncbi.nlm.nih.gov/geo/query/acc.cgi?acc=GSE74965	shock	01H	ACC	NEU
SHC-01H-ACC-NON	MeDIP-seq	1	SHC-01H-ACC-NON-MC-1	GSM1939205	Gene Expression Omnibus	GSE74965	http://www.ncbi.nlm.nih.gov/geo/query/acc.cgi?acc=GSE74965	shock	01H	ACC	NON
SHC-01H-ACC-NON	MeDIP-seq	2	SHC-01H-ACC-NON-MC-2	GSM1939206	Gene Expression Omnibus	GSE74965	http://www.ncbi.nlm.nih.gov/geo/query/acc.cgi?acc=GSE74965	shock	01H	ACC	NON
SHC-01H-CA1-NEU	MeDIP-seq	1	SHC-01H-CA1-NEU-MC-1	GSM1939207	Gene Expression Omnibus	GSE74965	http://www.ncbi.nlm.nih.gov/geo/query/acc.cgi?acc=GSE74965	shock	01H	CA1	NEU
SHC-01H-CA1-NEU	MeDIP-seq	2	SHC-01H-CA1-NEU-MC-2	GSM1939208	Gene Expression Omnibus	GSE74965	http://www.ncbi.nlm.nih.gov/geo/query/acc.cgi?acc=GSE74965	shock	01H	CA1	NEU
SHC-01H-CA1-NON	MeDIP-seq	1	SHC-01H-CA1-NON-MC-1	GSM1939209	Gene Expression Omnibus	GSE74965	http://www.ncbi.nlm.nih.gov/geo/query/acc.cgi?acc=GSE74965	shock	01H	CA1	NON
SHC-01H-CA1-NON	MeDIP-seq	2	SHC-01H-CA1-NON-MC-2	GSM1939210	Gene Expression Omnibus	GSE74965	http://www.ncbi.nlm.nih.gov/geo/query/acc.cgi?acc=GSE74965	shock	01H	CA1	NON
SHC-04W-ACC-NEU	MeDIP-seq	1	SHC-04W-ACC-NEU-MC-1	GSM1939211	Gene Expression Omnibus	GSE74965	http://www.ncbi.nlm.nih.gov/geo/query/acc.cgi?acc=GSE74965	shock	04W	ACC	NEU
SHC-04W-ACC-NEU	MeDIP-seq	2	SHC-04W-ACC-NEU-MC-2	GSM1939212	Gene Expression Omnibus	GSE74965	http://www.ncbi.nlm.nih.gov/geo/query/acc.cgi?acc=GSE74965	shock	04W	ACC	NEU
SHC-04W-ACC-NON	MeDIP-seq	1	SHC-04W-ACC-NON-MC-1	GSM1939213	Gene Expression Omnibus	GSE74965	http://www.ncbi.nlm.nih.gov/geo/query/acc.cgi?acc=GSE74965	shock	04W	ACC	NON
SHC-04W-ACC-NON	MeDIP-seq	2	SHC-04W-ACC-NON-MC-2	GSM1939214	Gene Expression Omnibus	GSE74965	http://www.ncbi.nlm.nih.gov/geo/query/acc.cgi?acc=GSE74965	shock	04W	ACC	NON
SHC-04W-CA1-NEU	MeDIP-seq	1	SHC-04W-CA1-NEU-MC-1	GSM1939215	Gene Expression Omnibus	GSE74965	http://www.ncbi.nlm.nih.gov/geo/query/acc.cgi?acc=GSE74965	shock	04W	CA1	NEU
SHC-04W-CA1-NEU	MeDIP-seq	2	SHC-04W-CA1-NEU-MC-2	GSM1939216	Gene Expression Omnibus	GSE74965	http://www.ncbi.nlm.nih.gov/geo/query/acc.cgi?acc=GSE74965	shock	04W	CA1	NEU
SHC-04W-CA1-NON	MeDIP-seq	1	SHC-04W-CA1-NON-MC-1	GSM1939217	Gene Expression Omnibus	GSE74965	http://www.ncbi.nlm.nih.gov/geo/query/acc.cgi?acc=GSE74965	shock	04W	CA1	NON
SHC-04W-CA1-NON	MeDIP-seq	2	SHC-04W-CA1-NON-MC-2	GSM1939218	Gene Expression Omnibus	GSE74965	http://www.ncbi.nlm.nih.gov/geo/query/acc.cgi?acc=GSE74965	shock	04W	CA1	NON
