# Supplementary material for: Genome-wide chromatin and gene expression profiling during memory formation and maintenance in adult mice
Source: Sci Data. 2016 Oct 11;3:160090. doi: 10.1038/sdata.2016.90 (PMC5058335; doi:10.1038/sdata.2016.90)
Supplement: Supplementary file 1 [file sdata201690-isa1.zip › a_RNAseq_Bonn.txt]

Sample Name	Protocol REF	Comment[replicate]	Assay Name	Raw Data File	Comment[Data Repository]	Comment[Data Record Accession]	Comment[Data Record URI]	Factor Value[condition]	Factor Value[time point]	Factor Value[brain region]
NAI-00H-ACC	RNA-seq	1	NAI-00H-ACC-1	GSM1939219	Gene Expression Omnibus	GSE74966	http://www.ncbi.nlm.nih.gov/geo/query/acc.cgi?acc=GSE74966	naïve	00H	ACC
NAI-00H-ACC	RNA-seq	2	NAI-00H-ACC-2	GSM1939220	Gene Expression Omnibus	GSE74966	http://www.ncbi.nlm.nih.gov/geo/query/acc.cgi?acc=GSE74966	naïve	00H	ACC
NAI-00H-ACC	RNA-seq	3	NAI-00H-ACC-3	GSM1939221	Gene Expression Omnibus	GSE74966	http://www.ncbi.nlm.nih.gov/geo/query/acc.cgi?acc=GSE74966	naïve	00H	ACC
NAI-00H-ACC	RNA-seq	4	NAI-00H-ACC-4	GSM1939222	Gene Expression Omnibus	GSE74966	http://www.ncbi.nlm.nih.gov/geo/query/acc.cgi?acc=GSE74966	naïve	00H	ACC
NAI-00H-ACC	RNA-seq	5	NAI-00H-ACC-5	GSM1939223	Gene Expression Omnibus	GSE74966	http://www.ncbi.nlm.nih.gov/geo/query/acc.cgi?acc=GSE74966	naïve	00H	ACC
NAI-00H-CA1	RNA-seq	1	NAI-00H-CA1-1	GSM1939224	Gene Expression Omnibus	GSE74966	http://www.ncbi.nlm.nih.gov/geo/query/acc.cgi?acc=GSE74966	naïve	00H	CA1
NAI-00H-CA1	RNA-seq	2	NAI-00H-CA1-2	GSM1939225	Gene Expression Omnibus	GSE74966	http://www.ncbi.nlm.nih.gov/geo/query/acc.cgi?acc=GSE74966	naïve	00H	CA1
NAI-00H-CA1	RNA-seq	3	NAI-00H-CA1-3	GSM1939226	Gene Expression Omnibus	GSE74966	http://www.ncbi.nlm.nih.gov/geo/query/acc.cgi?acc=GSE74966	naïve	00H	CA1
NAI-00H-CA1	RNA-seq	4	NAI-00H-CA1-4	GSM1939227	Gene Expression Omnibus	GSE74966	http://www.ncbi.nlm.nih.gov/geo/query/acc.cgi?acc=GSE74966	naïve	00H	CA1
NAI-00H-CA1	RNA-seq	5	NAI-00H-CA1-5	GSM1939228	Gene Expression Omnibus	GSE74966	http://www.ncbi.nlm.nih.gov/geo/query/acc.cgi?acc=GSE74966	naïve	00H	CA1
CON-01H-CA1	RNA-seq	1	CON-01H-CA1-1	GSM1939229	Gene Expression Omnibus	GSE74966	http://www.ncbi.nlm.nih.gov/geo/query/acc.cgi?acc=GSE74966	context	01H	CA1
CON-01H-CA1	RNA-seq	2	CON-01H-CA1-2	GSM1939230	Gene Expression Omnibus	GSE74966	http://www.ncbi.nlm.nih.gov/geo/query/acc.cgi?acc=GSE74966	context	01H	CA1
CON-01H-CA1	RNA-seq	3	CON-01H-CA1-3	GSM1939231	Gene Expression Omnibus	GSE74966	http://www.ncbi.nlm.nih.gov/geo/query/acc.cgi?acc=GSE74966	context	01H	CA1
CON-01H-CA1	RNA-seq	4	CON-01H-CA1-4	GSM1939232	Gene Expression Omnibus	GSE74966	http://www.ncbi.nlm.nih.gov/geo/query/acc.cgi?acc=GSE74966	context	01H	CA1
CON-01H-CA1	RNA-seq	5	CON-01H-CA1-5	GSM1939233	Gene Expression Omnibus	GSE74966	http://www.ncbi.nlm.nih.gov/geo/query/acc.cgi?acc=GSE74966	context	01H	CA1
CON-04W-ACC	RNA-seq	1	CON-04W-ACC-1	GSM1939234	Gene Expression Omnibus	GSE74966	http://www.ncbi.nlm.nih.gov/geo/query/acc.cgi?acc=GSE74966	context	04W	ACC
CON-04W-ACC	RNA-seq	2	CON-04W-ACC-2	GSM1939235	Gene Expression Omnibus	GSE74966	http://www.ncbi.nlm.nih.gov/geo/query/acc.cgi?acc=GSE74966	context	04W	ACC
CON-04W-ACC	RNA-seq	3	CON-04W-ACC-3	GSM1939236	Gene Expression Omnibus	GSE74966	http://www.ncbi.nlm.nih.gov/geo/query/acc.cgi?acc=GSE74966	context	04W	ACC
CON-04W-ACC	RNA-seq	4	CON-04W-ACC-4	GSM1939237	Gene Expression Omnibus	GSE74966	http://www.ncbi.nlm.nih.gov/geo/query/acc.cgi?acc=GSE74966	context	04W	ACC
CON-04W-ACC	RNA-seq	5	CON-04W-ACC-5	GSM1939238	Gene Expression Omnibus	GSE74966	http://www.ncbi.nlm.nih.gov/geo/query/acc.cgi?acc=GSE74966	context	04W	ACC
SHC-01H-CA1	RNA-seq	1	SHC-01H-CA1-1	GSM1939239	Gene Expression Omnibus	GSE74966	http://www.ncbi.nlm.nih.gov/geo/query/acc.cgi?acc=GSE74966	shock	01H	CA1
SHC-01H-CA1	RNA-seq	2	SHC-01H-CA1-2	GSM1939240	Gene Expression Omnibus	GSE74966	http://www.ncbi.nlm.nih.gov/geo/query/acc.cgi?acc=GSE74966	shock	01H	CA1
SHC-01H-CA1	RNA-seq	3	SHC-01H-CA1-3	GSM1939241	Gene Expression Omnibus	GSE74966	http://www.ncbi.nlm.nih.gov/geo/query/acc.cgi?acc=GSE74966	shock	01H	CA1
SHC-01H-CA1	RNA-seq	4	SHC-01H-CA1-4	GSM1939242	Gene Expression Omnibus	GSE74966	http://www.ncbi.nlm.nih.gov/geo/query/acc.cgi?acc=GSE74966	shock	01H	CA1
SHC-04W-ACC	RNA-seq	1	SHC-04W-ACC-1	GSM1939243	Gene Expression Omnibus	GSE74966	http://www.ncbi.nlm.nih.gov/geo/query/acc.cgi?acc=GSE74966	shock	04W	ACC
SHC-04W-ACC	RNA-seq	2	SHC-04W-ACC-2	GSM1939244	Gene Expression Omnibus	GSE74966	http://www.ncbi.nlm.nih.gov/geo/query/acc.cgi?acc=GSE74966	shock	04W	ACC
SHC-04W-ACC	RNA-seq	3	SHC-04W-ACC-3	GSM1939245	Gene Expression Omnibus	GSE74966	http://www.ncbi.nlm.nih.gov/geo/query/acc.cgi?acc=GSE74966	shock	04W	ACC
SHC-04W-ACC	RNA-seq	4	SHC-04W-ACC-4	GSM1939246	Gene Expression Omnibus	GSE74966	http://www.ncbi.nlm.nih.gov/geo/query/acc.cgi?acc=GSE74966	shock	04W	ACC
SHC-04W-ACC	RNA-seq	5	SHC-04W-ACC-5	GSM1939247	Gene Expression Omnibus	GSE74966	http://www.ncbi.nlm.nih.gov/geo/query/acc.cgi?acc=GSE74966	shock	04W	ACC
