# Supplementary material for: Genome-wide chromatin and gene expression profiling during memory formation and maintenance in adult mice
Source: Sci Data. 2016 Oct 11;3:160090. doi: 10.1038/sdata.2016.90 (PMC5058335; doi:10.1038/sdata.2016.90)
Supplement: Supplementary file 1 [file sdata201690-isa1.zip › a_PCR_Bonn.txt]

Sample Name	Protocol REF	Comment[tested gene]	Assay Name	Raw Data File	Comment[Data Repository]	Comment[Data Record Accession]	Comment[Data Record URI]	Factor Value[condition]	Factor Value[time point]	Factor Value[brain region]
CON-01H-ACC	Quantitative PCR (qPCR)	Loxhd1, Vrk1, GAPDH (-), Cobl, Fgfr2, Nova1, Reelin	CON-01H-ACC-1	20150729-MeDIP-LIB-ACC_qPCR.xlsx, 20150802-ACC-lib_qPCR.xlsx	figshare	doi:10.6084/m9.figshare.3146710	https://dx.doi.org/10.6084/m9.figshare.3146710	context	01H	ACC
CON-01H-ACC	Quantitative PCR (qPCR)	Loxhd1, Vrk1, GAPDH (-), Cobl, Fgfr2, Nova1, Reelin	CON-01H-ACC-2	20150729-MeDIP-LIB-ACC_qPCR.xlsx, 20150802-ACC-lib_qPCR.xlsx	figshare	doi:10.6084/m9.figshare.3146710	https://dx.doi.org/10.6084/m9.figshare.3146710	context	01H	ACC
CON-04W-ACC	Quantitative PCR (qPCR)	Fgfr2, Nova1, Reelin	CON-04W-ACC-1	20150802-ACC-lib_qPCR.xlsx	figshare	doi:10.6084/m9.figshare.3146710	https://dx.doi.org/10.6084/m9.figshare.3146710	context	04W	ACC
CON-04W-ACC	Quantitative PCR (qPCR)	Fgfr2, Nova1, Reelin	CON-04W-ACC-2	20150802-ACC-lib_qPCR.xlsx	figshare	doi:10.6084/m9.figshare.3146710	https://dx.doi.org/10.6084/m9.figshare.3146710	context	04W	ACC
NAI-00H-ACC	Quantitative PCR (qPCR)	Loxhd1, Vrk1, GAPDH (-), Cobl, Fgfr2, Nova1, Reelin	NAI-00H-ACC-1	20150729-MeDIP-LIB-ACC_qPCR.xlsx, 20150802-ACC-lib_qPCR.xlsx	figshare	doi:10.6084/m9.figshare.3146710	https://dx.doi.org/10.6084/m9.figshare.3146710	naïve	00H	ACC
NAI-00H-ACC	Quantitative PCR (qPCR)	Loxhd1, Vrk1, GAPDH (-), Cobl, Fgfr2, Nova1, Reelin	NAI-00H-ACC-2	20150729-MeDIP-LIB-ACC_qPCR.xlsx, 20150802-ACC-lib_qPCR.xlsx	figshare	doi:10.6084/m9.figshare.3146710	https://dx.doi.org/10.6084/m9.figshare.3146710	naïve	00H	ACC
SHC-01H-ACC	Quantitative PCR (qPCR)	Loxhd1, Vrk1, GAPDH (-), Cobl, Fgfr2, Nova1, Reelin	SHC-01H-ACC-1	20150729-MeDIP-LIB-ACC_qPCR.xlsx, 20150802-ACC-lib_qPCR.xlsx	figshare	doi:10.6084/m9.figshare.3146710	https://dx.doi.org/10.6084/m9.figshare.3146710	shock	01H	ACC
SHC-01H-ACC	Quantitative PCR (qPCR)	Loxhd1, Vrk1, GAPDH (-), Cobl, Fgfr2, Nova1, Reelin	SHC-01H-ACC-2	20150729-MeDIP-LIB-ACC_qPCR.xlsx, 20150802-ACC-lib_qPCR.xlsx	figshare	doi:10.6084/m9.figshare.3146710	https://dx.doi.org/10.6084/m9.figshare.3146710	shock	01H	ACC
SHC-04W-ACC	Quantitative PCR (qPCR)	Fgfr2, Nova1, Reelin	SHC-04W-ACC-1	20150802-ACC-lib_qPCR.xlsx	figshare	doi:10.6084/m9.figshare.3146710	https://dx.doi.org/10.6084/m9.figshare.3146710	shock	04W	ACC
SHC-04W-ACC	Quantitative PCR (qPCR)	Fgfr2, Nova1, Reelin	SHC-04W-ACC-2	20150802-ACC-lib_qPCR.xlsx	figshare	doi:10.6084/m9.figshare.3146710	https://dx.doi.org/10.6084/m9.figshare.3146710	shock	04W	ACC
