# Supplementary material for: Genome-wide chromatin and gene expression profiling during memory formation and maintenance in adult mice
Source: Sci Data. 2016 Oct 11;3:160090. doi: 10.1038/sdata.2016.90 (PMC5058335; doi:10.1038/sdata.2016.90)
Supplement: Supplementary file 1 [file sdata201690-isa1.zip › a_IB_Bonn.txt]

Sample Name	Protocol REF	Protocol REF	Comment[histone mark]	Comment[number of replicates]	Assay Name	Raw Data File	Comment[Data Repository]	Comment[Data Record Accession]	Comment[Data Record URI]	Factor Value[condition]	Factor Value[time point]	Factor Value[brain region]	Factor Value[cell type]
CON-01H-CA1-NEU	ChIP-seq	Immunoblotting (IB)	H4, H3K9AC	2	CON-01H-CA1-NEU-H3K9AC	3.Immunoblotting.xlsx	figshare	doi:10.6084/m9.figshare.3427418	https://dx.doi.org/10.6084/m9.figshare.3427418	context	01H	CA1	NEU
NAI-00H-CA1-NEU	ChIP-seq	Immunoblotting (IB)	H4, H3K9AC	2	NAI-00H-CA1-NEU-H3K9AC	3.Immunoblotting.xlsx	figshare	doi:10.6084/m9.figshare.3427418	https://dx.doi.org/10.6084/m9.figshare.3427418	naïve	00H	CA1	NEU
SHC-01H-CA1-NEU	ChIP-seq	Immunoblotting (IB)	H4, H3K9AC	2	SHC-01H-CA1-NEU-H3K9AC	3.Immunoblotting.xlsx	figshare	doi:10.6084/m9.figshare.3427418	https://dx.doi.org/10.6084/m9.figshare.3427418	shock	01H	CA1	NEU
CON-01H-ACC	RNA-seq	Immunoblotting (IB)	H4, H3K9AC, H3K4ME3, H3K27AC, H3K27ME3, H4K12AC	5	CON-01H-ACC	3.Immunoblotting.xlsx	figshare	doi:10.6084/m9.figshare.3427418	https://dx.doi.org/10.6084/m9.figshare.3427418	context	01H	ACC
CON-01H-CA1	RNA-seq	Immunoblotting (IB)	H4, H3K9AC, H3K4ME3, H3K27AC, H3K27ME3, H4K12AC	5	CON-01H-CA1	3.Immunoblotting.xlsx	figshare	doi:10.6084/m9.figshare.3427418	https://dx.doi.org/10.6084/m9.figshare.3427418	context	01H	CA1
NAI-00H-ACC	RNA-seq	Immunoblotting (IB)	H4, H3K9AC, H3K4ME3, H3K27AC, H3K27ME3, H4K12AC	5	NAI-00H-ACC	3.Immunoblotting.xlsx	figshare	doi:10.6084/m9.figshare.3427418	https://dx.doi.org/10.6084/m9.figshare.3427418	naïve	00H	ACC
NAI-00H-CA1	RNA-seq	Immunoblotting (IB)	H4, H3K9AC, H3K4ME3, H3K27AC, H3K27ME3, H4K12AC	5	NAI-00H-CA1	3.Immunoblotting.xlsx	figshare	doi:10.6084/m9.figshare.3427418	https://dx.doi.org/10.6084/m9.figshare.3427418	naïve	00H	CA1
SHC-01H-ACC	RNA-seq	Immunoblotting (IB)	H4, H3K9AC, H3K4ME3, H3K27AC, H3K27ME3, H4K12AC	5	SHC-01H-ACC	3.Immunoblotting.xlsx	figshare	doi:10.6084/m9.figshare.3427418	https://dx.doi.org/10.6084/m9.figshare.3427418	shock	01H	ACC
SHC-01H-CA1	RNA-seq	Immunoblotting (IB)	H4, H3K9AC, H3K4ME3, H3K27AC, H3K27ME3, H4K12AC	5	SHC-01H-CA1	3.Immunoblotting.xlsx	figshare	doi:10.6084/m9.figshare.3427418	https://dx.doi.org/10.6084/m9.figshare.3427418	shock	01H	CA1
