# Supplementary material for: Genome-wide chromatin and gene expression profiling during memory formation and maintenance in adult mice
Source: Sci Data. 2016 Oct 11;3:160090. doi: 10.1038/sdata.2016.90 (PMC5058335; doi:10.1038/sdata.2016.90)
Supplement: Supplementary file 1 [file sdata201690-isa1.zip › a_freezing_Bonn.txt]

Sample Name	Protocol REF	Comment[number of animals]	Assay Name	Raw Data File	Comment[Data Repository]	Comment[Data Record Accession]	Comment[Data Record URI]	Factor Value[condition]	Factor Value[time point]
CON-04W	CFC details	10	CON-04W	1.freezingPercentages.xlsx	figshare	doi:10.6084/m9.figshare.3427322	https://dx.doi.org/10.6084/m9.figshare.3427322	context	04W
CON-30M	CFC details	10	CON-30M	1.freezingPercentages.xlsx	figshare	doi:10.6084/m9.figshare.3427322	https://dx.doi.org/10.6084/m9.figshare.3427322	context	30M
SHC-04W	CFC details	10	SHC-04W	1.freezingPercentages.xlsx	figshare	doi:10.6084/m9.figshare.3427322	https://dx.doi.org/10.6084/m9.figshare.3427322	shock	04W
SHC-30M	CFC details	10	SHC-30M	1.freezingPercentages.xlsx	figshare	doi:10.6084/m9.figshare.3427322	https://dx.doi.org/10.6084/m9.figshare.3427322	shock	30M
CON-24H	CFC details	14	CON-24H	1.freezingPercentages.xlsx	figshare	doi:10.6084/m9.figshare.3427322	https://dx.doi.org/10.6084/m9.figshare.3427322	context	24H
SHC-24H	CFC details	14	SHC-24H	1.freezingPercentages.xlsx	figshare	doi:10.6084/m9.figshare.3427322	https://dx.doi.org/10.6084/m9.figshare.3427322	shock	24H
